# Supplementary material for: Representation of the spatio-temporal narrative of The Tale of Li Wa李娃传
Source: PLoS One. 2020 Apr 23;15(4):e0231529. doi: 10.1371/journal.pone.0231529 (PMC7180071; doi:10.1371/journal.pone.0231529)
Supplement: S3 File — (ZIP) [file pone.0231529.s003.zip]

Archive with 18 entries (14 files):
- S3 File/
- S3 File/temporal narrative in space/
- S3 File/temporal narrative in space/link/
- S3 File/temporal narrative in space/link/link_between_places.dbf
- S3 File/temporal narrative in space/link/link_between_places.prj
- S3 File/temporal narrative in space/link/link_between_places.sbn
- S3 File/temporal narrative in space/link/link_between_places.sbx
- S3 File/temporal narrative in space/link/link_between_places.shp
- S3 File/temporal narrative in space/link/link_between_places.shx
- S3 File/temporal narrative in space/path.xlsx
- S3 File/temporal narrative in space/place.xlsx
- S3 File/temporal narrative in space/places/
- S3 File/temporal narrative in space/places/shikong-vt.dbf
- S3 File/temporal narrative in space/places/shikong-vt.prj
- S3 File/temporal narrative in space/places/shikong-vt.sbn
- S3 File/temporal narrative in space/places/shikong-vt.sbx
- S3 File/temporal narrative in space/places/shikong-vt.shp
- S3 File/temporal narrative in space/places/shikong-vt.shx
