# Supplementary material for: Representation of the spatio-temporal narrative of The Tale of Li Wa李娃传
Source: PLoS One. 2020 Apr 23;15(4):e0231529. doi: 10.1371/journal.pone.0231529 (PMC7180071; doi:10.1371/journal.pone.0231529)
Supplement: S3 File — (ZIP) [file pone.0231529.s003.zip › S3 File/temporal narrative in space/link/link_between_places.prj]

PROJCS["Xian_1980_3_Degree_GK_CM_108E",GEOGCS["GCS_Xian_1980",DATUM["D_Xian_1980",SPHEROID["Xian_1980",6378140.0,298.257]],PRIMEM["Greenwich",0.0],UNIT["Degree",0.0174532925199433]],PROJECTION["Gauss_Kruger"],PARAMETER["False_Easting",500000.0],PARAMETER["False_Northing",0.0],PARAMETER["Central_Meridian",108.0],PARAMETER["Scale_Factor",1.0],PARAMETER["Latitude_Of_Origin",0.0],UNIT["Meter",1.0]]
