# Supplementary material for: Representation of the spatio-temporal narrative of The Tale of Li Wa李娃传
Source: PLoS One. 2020 Apr 23;15(4):e0231529. doi: 10.1371/journal.pone.0231529 (PMC7180071; doi:10.1371/journal.pone.0231529)
Supplement: S3 File — (ZIP) [file pone.0231529.s003.zip › S3 File/temporal narrative in space/path.xlsx]

## Sheet: path
									sentiment difference									place & straturm
排序	ID	Origin	Destination	Event	O-readtime	D-readtime	D-time	D-story-time	起始地点情感	达到地点情感	sentiment score between places	起始地点情感平	达到地点情感平	sentiment score/readtime between places	character	straturm	straturm classification	兴庆宫Xingqing Palace	尚书省official city	东市east market	崇仁坊Chongren	宣阳坊Xuanyang	平康坊Pingkang	安邑坊Anyi	通善坊Tongshan	布政坊Buzheng	天门街Tianmen street	西市west market	通义坊Tongyi	光德坊	长寿坊	善和坊	兴道坊
1	布政坊-东市	布政坊	东市	游玩	34	35	1900-02-04	2752-05-07	0	0	0	0	0	0	郑生	秀才	3			3						3
2	东市-平康坊	东市	平康坊	偶遇李娃	35	36	1900-02-05	2752-05-07	0	5	5	0	0.25	0.25	郑生	秀才	3			3			3
3	平康坊-布政坊	平康坊	布政坊	回家	55	56	1900-02-25	2752-05-07	5	0	-5	0.25	0	-0.25	郑生	秀才	3						3			3
4	布政坊-平康坊	布政坊	平康坊	找李娃	75	76	1900-03-16	2752-05-13	0	14	14	0	0.12	0.12	郑生	秀才	3						3			3
5	平康坊-布政坊	平康坊	布政坊	拿行李	195	196	1900-07-13	2752-05-13	14	0	-14	0.12	0	-0.12	郑生	秀才	3						3			3
6	布政坊-平康坊	布政坊	平康坊	住下	197	198	1900-07-16	2752-05-14	0	-8	-8	0	-0.38	-0.38	郑生	秀才	3						3			3
7	平康坊-东市	平康坊	东市	换衣服	218	219	1900-08-06	2753-08-07	-8	-1	7	-0.38	-0.5	-0.12	郑生	平民	2			2			2
8	东市-平康坊	东市	平康坊	带媳妇儿	219	220	1900-08-07	2753-08-07	-1	0	1	-1	0	1	郑生	平民	2			2			2
9	平康坊-通义坊	平康坊	通义坊	竹林神	220	221	1900-08-08	2753-08-07	0	1	1	0	0.5	0.5	郑生	平民	2						2						2
10	通义坊-宣阳坊	通义坊	宣阳坊	姨母家	222	223	1900-08-10	2753-08-08	1	1	0	0.5	0.01	-0.49	郑生	平民	2					2							2
11	宣阳坊-平康坊	宣阳坊	平康坊	找李娃	291	292	1900-10-18	2753-08-08	1	-3	-4	0.01	-0.12	-0.13	郑生	平民	2					2	2
12	平康坊-宣阳坊	平康坊	宣阳坊	找姨母	316	317	1900-11-12	2753-08-09	-3	-5	-2	-0.12	-0.25	-0.13	郑生	平民	2					2	2
13	宣阳坊-布政坊	宣阳坊	布政坊	痛心欲绝	336	337	1900-12-02	2753-08-09	-5	-10	-5	-0.25	-1.43	-1.18	郑生	平民	2					2				2
14	布政坊-西市	布政坊	西市	快死了	343	344	1900-12-09	2753-08-30	-10	1	11	-1.43	0.04	1.47	郑生	平民	2									2		2
15	西市-东市	西市	东市	被挖走	369	370	1901-01-04	2754-02-01	1	0	-1	0.04	0	-0.04	郑生	平民	2			2								2
16	东市-天门街	东市	天门街	唱歌比赛	388	389	1901-01-23	2754-04-13	0	-2	-2	0	-0.03	-0.03	郑生	平民	2			2							2
17	天门街-东市	天门街	东市	回东市	456	456	1901-03-31	2754-04-13	-2	0	2	-0.03	0	0.03	郑生	平民	2			2							2
18	东市-崇仁坊	东市	崇仁坊	被爹带去	475	476	1901-04-20	2754-04-14	0	-2	-2	0	-0.286	-0.286	郑生	平民	2			2	2
19	崇仁坊-通善坊	崇仁坊	通善坊	杏园被打	482	483	1901-04-27	2754-04-14	-2	1	3	-0.286	0.2	0.486	郑生	平民	2				2				2
20	通善坊-东市	通善坊	东市	被救	496	496	1901-05-10	2754-04-15	-4	-12	-8	-0.8	-0.324	0.476	郑生	平民	2			2					2
21	东市-安邑坊	东市	安邑坊	要饭	524	525	1901-06-08	2754-12-02	-12	-11	1	-0.324	-0.109	0.215	郑生	乞丐	1			1				1
22	安邑坊-东市	安邑坊	东市	买书	625	626	1901-09-17	2756-03-17	-11	2	13	-0.109	0.5	0.609	郑生	平民	2			2				2
23	东市-安邑坊	东市	安邑坊	回家	629	630	1901-09-21	2756-03-17	2	9	7	0.5	0.474	-0.026	郑生	平民	2			2				2
24	安邑坊-尚书省	安邑坊	尚书省	考试	648	649	1901-10-10	2759-03-02	9	2	-7	0.474	1	0.526	郑生	平民	2		2					2
25	尚书省-安邑坊	尚书省	安邑坊	回家	650	651	1901-10-12	2759-03-02	2	8	6	1	0.5	-0.5	郑生	举子	3		3					3
26	安邑坊-兴庆宫	安邑坊	兴庆宫	铨选	666	667	1901-10-28	2759-08-29	8	1	-7	0.5	0.2	-0.3	郑生	举子	3	3						3
27	兴庆宫-安邑坊	兴庆宫	安邑坊	回家	671	672	1901-11-02	2759-08-30	1	0	-1	0.2	0	-0.2	郑生	官员	4	4						4
1	崇仁坊-天门街	崇仁坊	天门街	听挽歌	442	443	1901-03-18	2754-04-13	0	-3	-3	0	-0.2	-0.2	荥阳公	外地官员	4				4						4
2	天门街-崇仁坊	天门街	崇仁坊	回去	456	457	1901-04-01	2754-04-13	-3	-2	1	-3	-0.286	2.714	荥阳公	外地官员	4				4						4
3	崇仁坊-通善坊	崇仁坊	通善坊	打儿砸	482	483	1901-04-27	2754-04-14	-2	-4	-2	-0.286	-0.8	-0.514	荥阳公	外地官员	4				4				4
1	平康坊-通义坊	平康坊	通义坊	拜神	220	221	1900-08-08	2753-08-07	0	1	1	0	0.5	0.5	李娃	妓女	1						1						1
2	通义坊-宣阳坊	通义坊	宣阳坊	姨母	223	224	1900-08-10	2753-08-08	1	1	0	0.5	0.014	-0.486	李娃	妓女	1					1							1
3	宣阳坊-安邑坊	宣阳坊	安邑坊	溜了	273	525	1901-06-08	2753-08-08	3	-11	-14	0.059	-0.109	-0.168	李娃	妓女	1					1		1
4	安邑坊-东市	安邑坊	东市	买书	625	626	1901-09-17	2756-03-17	-11	2	13	-0.109	0.5	0.609	李娃	平民	2			2				2
5	东市-安邑坊	东市	安邑坊	回家	629	630	1901-09-21	2756-03-17	2	9	7	0.5	0.474	-0.026	李娃	平民	2			2				2
1	平康坊-安邑坊	平康坊	安邑坊	跑路	220	554	1900-08-07	2753-08-07	0	-15	-15	0	-0.519	-0.519	娃母	老鸨	1						1	1
1	布政坊-东市	布政坊	东市	玩啊	34	35	1900-02-04	2752-05-07	0	0	0	0	0	0	仆人	仆人	1			1						1
2	东市-平康坊	东市	平康坊	陪主子逛妓院	35	36	1900-02-05	2752-05-07	0	5	5	0	0.25	0.25	仆人	仆人	1			1			1
3	平康坊-布政坊	平康坊	布政坊	回家	55	56	1900-02-25	2752-05-07	5	0	-5	0.25	0	-0.25	仆人	仆人	1						1			1
4	布政坊-平康坊	布政坊	平康坊	去李娃那	75	76	1900-03-16	2752-05-13	0	14	14	0	0.12	0.12	仆人	仆人	1						1			1
5	平康坊-布政坊	平康坊	布政坊	收拾东西	195	196	1900-07-13	2752-05-13	14	0	-14	0.12	0	-0.12	仆人	仆人	1						1			1
6	布政坊-平康坊	布政坊	平康坊	住下来	197	198	1900-07-16	2752-05-14	0	-8	-8	0	-0.38	-0.38	仆人	仆人	1						1			1
1	东市-天门街	东市	天门街	比赛去	377	389	1901-01-23	2754-04-13	0	1	1	0	0.02	0.02	东肆人	平民	2			2							2
2	天门街-东市	天门街	东市	回	434	459	1901-04-03	2754-04-14	1	0	-1	0.022	0	-0.022	东肆人	平民	2			2							2
3	东市-崇仁坊	东市	崇仁坊	跟踪	475	476	1901-04-20	2754-04-14	0	-2	-2	0	-0.286	-0.286	东肆人	平民	2			2	2
4	崇仁坊-通善坊	崇仁坊	通善坊	跟踪	482	483	1901-04-27	2754-04-14	-2	-4	-2	-0.286	-0.8	-0.514	东肆人	平民	2				2				2
5	通善坊-东市	通善坊	东市	汇报	490	490	1901-05-04	2754-04-14	-4	-2	2	-0.8	-1	-0.2	东肆人	平民	2			2					2
6	东市-通善坊	东市	通善坊	去救人	492	493	1901-05-07	2754-04-14	-2	1	3	-1	0.2	1.2	东肆人	平民	2			2					2
7	通善坊-东市	通善坊	东市	救回人	496	496	1901-05-10	2754-04-15	1	-12	-13	0.2	-0.324	-0.524	东肆人	平民	2			2					2
1	善和坊-长寿坊	善和坊	长寿坊	汇报	391	391	1901-01-25	2754-04-13	0	0	0	0	0	0	里胥	里胥	3														3	3
1	长寿坊-光德坊	长寿坊	光德坊	汇报	392	392	1901-01-26	2754-04-13	0	0	0	0	0	0	贼曹	贼曹	3													3	3
1	兴道坊-宣阳坊	兴道坊	宣阳坊	汇报	391	391	1901-01-25	2754-04-13	0	0	0	0	0	0	里胥	里胥	3					3											3
1	宣阳坊-光德坊	宣阳坊	光德坊	汇报	392	392	1901-01-26	2754-04-13	0	0	0	0	0	0	贼曹	贼曹	3					3								3
1	崇仁坊-天门街	崇仁坊	天门街	听挽歌	442	443	1901-03-18	2754-04-13	0	-3	-3	0	-0.2	-0.2	老竖	仆人	1				1						1
2	天门街-崇仁坊	天门街	崇仁坊	回去	456	457	1901-04-01	2754-04-13	-3	-2	1	-3	-0.286	2.714	老竖	仆人	1				1						1
3	崇仁坊-东市	崇仁坊	东市	找人	458	459	1901-04-03	2754-04-14	-2	0	2	-0.286	0	0.286	老竖	仆人	1			1	1
4	东市-崇仁坊	东市	崇仁坊	回	475	476	1901-04-20	2754-04-14	0	-2	-2	0	-0.286	-0.286	老竖	仆人	1			1	1
1	崇仁坊-通善坊	崇仁坊	通善坊		343	344	1900-12-09	2753-08-30	-10	1	11	-1.43	0.04	1.47	老竖	商人	2				2				2
	布政坊-西市	布政坊	西市												房东											0		0
	西市-布政坊	西市	布政坊												房东											0		0
	西市-天门街	西市	天门街												西肆人												0	0
	天门街-西市	天门街	西市												西肆人												0	0
																		#N/A	#N/A	2	2	2	1	2	2	3	2	0	2	3	3	#N/A	#N/A
