# Supplementary material for: Representation of the spatio-temporal narrative of The Tale of Li Wa李娃传
Source: PLoS One. 2020 Apr 23;15(4):e0231529. doi: 10.1371/journal.pone.0231529 (PMC7180071; doi:10.1371/journal.pone.0231529)
Supplement: S3 File — (ZIP) [file pone.0231529.s003.zip › S3 File/temporal narrative in space/place.xlsx]

## Sheet: stratum_statistics
O起始地点	D到达地点	stratum	character	兴庆宫Xingqing Palace_statram	尚书省official city_statram	东市east market_statram	崇仁坊Chongren_statram	宣阳坊Xuanyang_statram	平康坊Pingkang_statram	安邑坊Anyi_statram	通善坊Tongshan_statram	布政坊Buzheng_statram	天门街Tianmen street_statram	西市west market_statram	通义坊Tongyi_statram	光德坊_statram	长寿坊_statram	善和坊_statram	兴道坊_statram
布政坊	东市	3	郑生			3						3
东市	平康坊	3	郑生			3			3
平康坊	布政坊	3	郑生						3			3
布政坊	平康坊	3	郑生						3			3
平康坊	布政坊	3	郑生						3			3
布政坊	平康坊	3	郑生						3			3
平康坊	东市	2	郑生			2			2
东市	平康坊	2	郑生			2			2
平康坊	通义坊	2	郑生						2						2
通义坊	宣阳坊	2	郑生					2							2
宣阳坊	平康坊	2	郑生					2	2
平康坊	宣阳坊	2	郑生					2	2
宣阳坊	布政坊	2	郑生					2				2
布政坊	西市	2	郑生									2		2
西市	东市	2	郑生			2								2
东市	天门街	2	郑生			2							2
天门街	东市	2	郑生			2							2
东市	崇仁坊	2	郑生			2	2
崇仁坊	通善坊	2	郑生				2				2
通善坊	东市	2	郑生			2					2
东市	安邑坊	1	郑生			1				1
安邑坊	东市	2	郑生			2				2
东市	安邑坊	2	郑生			2				2
安邑坊	尚书省	2	郑生		2					2
尚书省	安邑坊	3	郑生		3					3
安邑坊	兴庆宫	3	郑生	3						3
兴庆宫	安邑坊	4	郑生	4						4
崇仁坊	天门街	4	荥阳公				4						4
天门街	崇仁坊	4	荥阳公				4						4
崇仁坊	通善坊	4	荥阳公				4				4
平康坊	通义坊	1	李娃						1						1
通义坊	宣阳坊	1	李娃					1							1
宣阳坊	安邑坊	1	李娃					1		1
安邑坊	东市	2	李娃			2				2
东市	安邑坊	2	李娃			2				2
平康坊	安邑坊	1	娃母						1	1
布政坊	东市	1	仆人			1						1
东市	平康坊	1	仆人			1			1
平康坊	布政坊	1	仆人						1			1
布政坊	平康坊	1	仆人						1			1
平康坊	布政坊	1	仆人						1			1
布政坊	平康坊	1	仆人						1			1
东市	天门街	2	东肆人			2							2
天门街	东市	2	东肆人			2							2
东市	崇仁坊	2	东肆人			2	2
崇仁坊	通善坊	2	东肆人				2				2
通善坊	东市	2	东肆人			2					2
东市	通善坊	2	东肆人			2					2
通善坊	东市	2	东肆人			2					2
善和坊	长寿坊	3	里胥														3	3
长寿坊	光德坊	3	贼曹													3	3
兴道坊	宣阳坊	3	里胥					3											3
宣阳坊	光德坊	3	贼曹					3								3
崇仁坊	天门街	1	老竖				1						1
天门街	崇仁坊	1	老竖				1						1
崇仁坊	东市	1	老竖			1	1
东市	崇仁坊	1	老竖			1	1
崇仁坊	通善坊	1	老竖				1				1
布政坊	西市	2	房东									2		2
西市	布政坊	2	房东									2		2
西市	天门街	2	西肆人										2	2
天门街	西市	2	西肆人										2	2
		MODE		#N/A	#N/A	2	1	2	1	2	2	3	2	2	2	3	3	#N/A	#N/A
		AVERAGE		3.5	2.5	1.875	2.08333	2	1.88235	2.09091	2.125	2	2.2	2	1.5	3	3	3	3
		STDEV		0.707107	0.707107	0.536697	1.24011	0.755929	0.857493	0.94388	0.834523	0.877058	1.0328	0	0.57735	0	0	#DIV/0!	#DIV/0!
		COUNT		2	2	24	12	8	17	11	8	14	10	6	4	2	2	1	1

## Sheet: place_statistics
FID	NAME	place	sum_sentiment_classification_score	phrase_count	averge_sentiment_classification_score	effective_sum_sentiment_classification_score	effective_phrase_count	averge_sentiment_effective_classification_score	averge_stratum	STDEV_stratum	COUNT_stratum
0	天门街	天门街	-2	69	-0.0289855	-2	17	-0.117647	2.2	0.979796	10
1	尚书省	尚书省	2	2	1	2	2	1	2.5	0.5	2
2	东市	东市	-8	63	-0.126984	-8	31	-0.258065	1.875	0.525397	24
3	平康	平康	8	186	0.0430108	8	51	0.156863	1.88235	0.83189	17
4	崇仁	崇仁	-2	7	-0.285714	-2	2	-1	2.08333	1.18732	12
5	宣阳	宣阳	-4	89	-0.0449438	-4	15	-0.266667	2	0.707107	8
6	安邑	安邑	5	158	0.0316456	5	67	0.074627	2.09091	0.899954	11
7	通义	通义	1	2	0.5	1	1	1	1.5	0.5	4
8	通善	通善	-3	10	-0.3	-3	3	-1	2.125	0.780625	8
9	布政	布政	-10	15	-0.666667	-10	6	-1.66667	2	0.845154	14
10	西市	西市	1	23	0.0434783	1	11	0.090909	2	0	6
11	兴庆宫	兴庆宫	1	5	0.2	1	1	1	3.5	0.5	2
