# Supplementary material for: Representation of the spatio-temporal narrative of The Tale of Li Wa李娃传
Source: PLoS One. 2020 Apr 23;15(4):e0231529. doi: 10.1371/journal.pone.0231529 (PMC7180071; doi:10.1371/journal.pone.0231529)
Supplement: S5 File — (ZIP) [file pone.0231529.s005.zip]

Archive with 7 entries (5 files):
- S5 File/temporal simulation path in sapce/
- S5 File/temporal simulation path in sapce/temporal simulation path in sapce.dbf
- S5 File/temporal simulation path in sapce/temporal simulation path in sapce.sbn
- S5 File/temporal simulation path in sapce/temporal simulation path in sapce.sbx
- S5 File/temporal simulation path in sapce/temporal simulation path in sapce.shp
- S5 File/temporal simulation path in sapce/temporal simulation path in sapce.shx
- S5 File/
