# Supplementary material for: Representation of the spatio-temporal narrative of The Tale of Li Wa李娃传
Source: PLoS One. 2020 Apr 23;15(4):e0231529. doi: 10.1371/journal.pone.0231529 (PMC7180071; doi:10.1371/journal.pone.0231529)
Supplement: S6 File — (ZIP) [file pone.0231529.s006.zip]

Archive with 9 entries (8 files):
- places' various statistial value/
- places' various statistial value/LIWA_data.cpg
- places' various statistial value/LIWA_data.dbf
- places' various statistial value/LIWA_data.prj
- places' various statistial value/LIWA_data.sbn
- places' various statistial value/LIWA_data.sbx
- places' various statistial value/LIWA_data.shp
- places' various statistial value/LIWA_data.shp.xml
- places' various statistial value/LIWA_data.shx
