# Supplementary material for: Representation of the spatio-temporal narrative of The Tale of Li Wa李娃传
Source: PLoS One. 2020 Apr 23;15(4):e0231529. doi: 10.1371/journal.pone.0231529 (PMC7180071; doi:10.1371/journal.pone.0231529)
Supplement: S7 File — (ZIP) [file pone.0231529.s007.zip]

Archive with 3 entries (2 files):
- characters' co-occurrence network/edge.csv
- characters' co-occurrence network/node.csv
- characters' co-occurrence network/
