# Supplementary material for: Representation of the spatio-temporal narrative of The Tale of Li Wa李娃传
Source: PLoS One. 2020 Apr 23;15(4):e0231529. doi: 10.1371/journal.pone.0231529 (PMC7180071; doi:10.1371/journal.pone.0231529)
Supplement: S7 File — (ZIP) [file pone.0231529.s007.zip › characters' co-occurrence network/edge.csv]

source	target
°×ÐÐ¼ò	ÀîÍÞ
ÜþÑô¹«	Ö£Éú
ÜþÑô¹«	Ö£Éú
ÜþÑô¹«	Ö£Éú
ÜþÑô¹«	Ö£Éú
ÜþÑô¹«	Ö£Éú
ÜþÑô¹«	Ö£Éú
ÜþÑô¹«	Ö£Éú
ÀîÍÞ	ÇàÒÂ
Ö£Éú	ÀîÍÞ
Ö£Éú	ÆÍÈË
Ö£Éú	ÀîÍÞ
ÀîÍÞ	Ö£Éú
Ö£Éú	Ö£ÉúÓÑ
Ö£Éú	ÀîÍÞ
Ö£Éú	ÀîÍÞÊÌ¶ù
ÀîÍÞÊÌ¶ù	ÀîÍÞ
ÀîÍÞ	ÀîÍÞÊÌ¶ù
Ö£Éú	ÀîÍÞÊÌ¶ù
Ö£Éú	ÀîÍÞÀÑ
ÀîÍÞÀÑ	Ö£Éú
ÀîÍÞÀÑ	Ö£Éú
ÀîÍÞÀÑ	Ö£Éú
Ö£Éú	ÀîÍÞ
ÀîÍÞ	Ö£Éú
ÀîÍÞ	Ö£Éú
ÀîÍÞÀÑ	Ö£Éú
ÀîÍÞÀÑ	Ö£Éú
Ö£Éú	ÀîÍÞÀÑ
ÀîÍÞ	Ö£Éú
Ö£Éú	ÀîÍÞÀÑ
Ö£Éú	ÆÍÈË
ÀîÍÞ	Ö£Éú
ÀîÍÞ	Ö£Éú
ÀîÍÞ	Ö£Éú
Ö£Éú	ÀîÍÞ
Ö£Éú	ÀîÍÞ
Ö£Éú	ÀîÍÞ
ÀîÍÞ	Ö£Éú
ÀîÍÞÀÑ	Ö£Éú
ÀîÍÞ	Ö£Éú
Ö£Éú	ÀîÍÞÀÑ
ÀîÍÞÀÑ	Ö£Éú
ÀîÍÞÀÑ	Ö£Éú
Ö£Éú	³«ÓÅÙ­Àà
Ö£Éú	ÆÍÈË
ÀîÍÞ	Ö£Éú
ÀîÍÞ	Ö£Éú
Ö£Éú	ÀîÍÞ
ÀîÍÞ	Ö£Éú
ÀîÍÞÒÌ	Ö£Éú
ÀîÍÞÒÌ	ÀîÍÞÒÌ
Ö£Éú	ÀîÍÞ
Ö£Éú	ÀîÍÞ
Ö£Éú	ÀîÍÞ
ÀîÍÞ	ÀîÍÞÒÌ
ÀîÍÞÒÌ	ÀîÍÞÒÌÊÌ¶ù
ÀîÍÞÒÌ	Ö£Éú
ÀîÍÞÒÌ	Ö£Éú
Ö£Éú	ÁÚÈË
ÁÚÈË	ÀîÍÞ
ÁÚÈË	Ö£Éú
Ö£Éú	»ÂÕß
Ö£Éú	Û¡Ö÷
Î÷ËÁÈË	Ö£Éú
¶«ËÁ³¤	Ö£Éú
êÈ¾É	Ö£Éú
êÈ¾É	Ö£Éú
¶«ËÁ³¤	Î÷ËÁ³¤
¶«ËÁ³¤	Î÷ËÁ³¤
¶«ËÁ³¤	Î÷ËÁ³¤
¶«ËÁ³¤	Î÷ËÁ³¤
¶«ËÁ³¤	Î÷ËÁ³¤
Àïñã	Ôô²Ü
Ôô²Ü	¾©Òü
Ö£Éú	ÀÏÊú
ÜþÑô¹«	ÀÏÊú
ÀÏÊú	Î÷ËÁÈË
ÀÏÊú	Ö£Éú
ÀÏÊú	Ö£Éú
ÜþÑô¹«	Ö£Éú
Ö£Éú	ÜþÑô¹«
Ö£Éú	ÜþÑô¹«
ÜþÑô¹«	Ö£Éú
Î÷ËÁÈË	Ö£Éú
Î÷ËÁÈË	Ö£Éú
Î÷ËÁÈË	Ö£Éú
Î÷ËÁÈË	Ö£Éú
Î÷ËÁÈË	Ö£Éú
ÐÐÂ·	Ö£Éú
ÐÐÂ·	Ö£Éú
ÀîÍÞ	Ö£Éú
ÀîÍÞ	Ö£Éú
ÀîÍÞ	Ö£Éú
ÀîÍÞ	Ö£Éú
ÀîÍÞ	Ö£Éú
ÀîÍÞ	ÀîÍÞÀÑ
ÀîÍÞ	ÀîÍÞÀÑ
ÀîÍÞ	ÀîÍÞÀÑ
ÀîÍÞ	ÀîÍÞÀÑ
ÀîÍÞ	ÀîÍÞÀÑ
ÀîÍÞ	ÀîÍÞÀÑ
ÀîÍÞÀÑ	ÀîÍÞ
ÀîÍÞÀÑ	ÀîÍÞ
ÀîÍÞ	Ö£Éú
ÀîÍÞ	Ö£Éú
ÀîÍÞ	Ö£Éú
ÀîÍÞ	Ö£Éú
ÀîÍÞ	Ö£Éú
ÀîÍÞ	Ö£Éú
ÀîÍÞ	Ö£Éú
Ö£Éú	ÀîÍÞ
Ö£Éú	ÀîÍÞ
Ö£Éú	ÀîÍÞ
Ö£Éú	ÀîÍÞ
Ö£Éú	ÀîÍÞ
Ö£Éú	ÀîÍÞ
Ö£Éú	ÀîÍÞ
Ç°±²	Ö£Éú
ÀîÍÞ	Ö£Éú
Ö£Éú	ÀîÍÞ
Ö£Éú	ÜþÑô¹«
°×ÐÐ¼ò	Â¤Î÷¹«×ô
