# Supplementary material for: Representation of the spatio-temporal narrative of The Tale of Li Wa李娃传
Source: PLoS One. 2020 Apr 23;15(4):e0231529. doi: 10.1371/journal.pone.0231529 (PMC7180071; doi:10.1371/journal.pone.0231529)
Supplement: S7 File — (ZIP) [file pone.0231529.s007.zip › characters' co-occurrence network/node.csv]

Id	Label	timeset	indegree	outdegree	degree	weighted indegree	weighted outdegree	weighted degree	Eccentricity	closnesscentrality	harmonicclosnesscentrality	betweenesscentrality	Authority	Hub	modularity_class	pageranks	componentnumber	clustering	triangles	eigencentrality	label1
白行简	BAI Xingjian		0	2	2	0	2	2	4	0.385965	0.435606	21	0.077569	0.077569	0	0.033084	0	0	0	0.126431	白行简
李娃	Li Wa		5	5	10	24	34	58	3	0.578947	0.651515	63.5	0.348233	0.348233	1	0.08613	0	0.190476	4	0.559846	李娃
荥阳公	Zheng's father		1	2	3	3	10	13	4	0.458333	0.503788	0	0.180732	0.180732	5	0.028624	0	1	1	0.278079	荥阳公
郑生	Zheng		11	11	22	60	37	97	3	0.785714	0.878788	196	0.637372	0.637372	2	0.223267	0	0.044118	6	1	郑生
青衣	Tsing Yi		1	0	1	1	0	1	4	0.372881	0.405303	0	0.074061	0.074061	1	0.016228	0	0	0	0.117241	青衣
仆人	Zheng's servant		1	0	1	3	0	3	4	0.44898	0.481061	0	0.135554	0.135554	2	0.016933	0	0	0	0.209587	仆人
郑生友	Zheng's friend		1	0	1	1	0	1	4	0.44898	0.481061	0	0.135554	0.135554	2	0.016933	0	0	0	0.209587	郑生友
李娃侍儿	Li Wa's servant		2	1	3	3	1	4	3	0.488889	0.522727	0	0.209615	0.209615	1	0.027392	0	1	1	0.326828	李娃侍儿
李娃姥	Li Wa's madam		2	2	4	10	10	20	3	0.488889	0.522727	0	0.209615	0.209615	1	0.027392	0	1	1	0.326828	李娃姥
倡优侪类	idlers		1	0	1	1	0	1	4	0.44898	0.481061	0	0.135554	0.135554	2	0.016933	0	0	0	0.209587	倡优侪类
李娃姨	Li Wa's aunt		2	3	5	2	5	7	3	0.511628	0.55303	21	0.219545	0.219545	1	0.037751	0	0.166667	1	0.43893	李娃姨
李娃姨侍儿	servant of Li Wa's aunt		1	0	1	1	0	1	4	0.34375	0.371212	0	0.046692	0.046692	1	0.012187	0	0	0	0.091546	李娃姨侍儿
邻人	neighbor		1	2	3	1	2	3	3	0.488889	0.522727	0	0.209615	0.209615	2	0.027392	0	1	1	0.326828	邻人
宦者	eunuch		1	0	1	1	0	1	4	0.44898	0.481061	0	0.135554	0.135554	2	0.016933	0	0	0	0.209587	宦者
邸主	Xheng's householder		1	0	1	1	0	1	4	0.44898	0.481061	0	0.135554	0.135554	2	0.016933	0	0	0	0.209587	邸主
西肆人	west funeral parlour workers		1	1	2	1	6	7	4	0.458333	0.503788	0	0.180732	0.180732	5	0.028624	0	1	1	0.278079	西肆人
东肆长	chief of east funeral parlour		0	2	2	0	6	6	4	0.468085	0.511364	21	0.141975	0.141975	3	0.034187	0	0	0	0.222146	东肆长
耆旧	old workers of east funeral parlour		0	1	1	0	2	2	4	0.44898	0.481061	0	0.135554	0.135554	2	0.016933	0	0	0	0.209587	耆旧
西肆长	chief of west funeral parlour		1	0	1	5	0	5	5	0.323529	0.353788	0	0.030195	0.030195	3	0.020299	0	0	0	0.048105	西肆长
里胥	the official of a ward		0	1	1	0	1	1	2	0.666667	0.75	0	0	0	4	0.029639	1	0	0	0.007774	里胥
贼曹	county judicial official		1	1	2	1	1	2	1	1	1	1	0	0	4	0.056107	1	0	0	0.011373	贼曹
京尹	the official of the capital		1	0	1	1	0	1	2	0.666667	0.75	0	0	0	4	0.029639	1	0	0	0.007774	京尹
老竖	servant of Zheng's father		2	2	4	2	3	5	4	0.468085	0.526515	0.5	0.212428	0.212428	5	0.041264	0	0.666667	2	0.326351	老竖
行路	passerby		0	1	1	0	2	2	4	0.44898	0.481061	0	0.135554	0.135554	2	0.016933	0	0	0	0.209587	行路
前辈	predecessor		0	1	1	0	1	1	4	0.44898	0.481061	0	0.135554	0.135554	2	0.016933	0	0	0	0.209587	前辈
陇西公佐	the official of Longxi		1	0	1	1	0	1	5	0.282051	0.315909	0	0.016497	0.016497	0	0.01983	0	0	0	0.029116	陇西公佐
