# Supplementary material for: Representation of the spatio-temporal narrative of The Tale of Li Wa李娃传
Source: PLoS One. 2020 Apr 23;15(4):e0231529. doi: 10.1371/journal.pone.0231529 (PMC7180071; doi:10.1371/journal.pone.0231529)
Supplement: S8 File — (ZIP) [file pone.0231529.s008.zip]

Archive with 7 entries (4 files):
- spatially embedded network of characters/wards_directed_data/
- spatially embedded network of characters/wards_directed_data/edge1.csv
- spatially embedded network of characters/wards_directed_data/node1.csv
- spatially embedded network of characters/wards_undirected_data/
- spatially embedded network of characters/wards_undirected_data/edge2.csv
- spatially embedded network of characters/wards_undirected_data/node2.csv
- spatially embedded network of characters/
