# Supplementary material for: Representation of the spatio-temporal narrative of The Tale of Li Wa李娃传
Source: PLoS One. 2020 Apr 23;15(4):e0231529. doi: 10.1371/journal.pone.0231529 (PMC7180071; doi:10.1371/journal.pone.0231529)
Supplement: S8 File — (ZIP) [file pone.0231529.s008.zip › spatially embedded network of characters/wards_directed_data/edge1.csv]

Source	Target	Type	Id	Label	Weight
0	2	Directed	0		2
2	1	Directed	1		3
1	0	Directed	2		4
0	1	Directed	3		4
3	2	Directed	28		2
1	2	Directed	6		1
3	7	Directed	27		1
1	5	Directed	8		2
5	9	Directed	9		2
9	1	Directed	10		1
1	9	Directed	11		1
9	0	Directed	12		1
0	4	Directed	13		2
4	2	Directed	14		1
2	10	Directed	15		2
10	11	Directed	16		2
11	6	Directed	17		4
6	2	Directed	18		3
3	8	Directed	26		1
3	2	Directed	20		1
2	3	Directed	21		3
3	7	Directed	22		1
7	3	Directed	23		1
3	8	Directed	24		1
8	3	Directed	25		1
11	2	Directed	30		1
11	10	Directed	31		2
2	11	Directed	32		3
2	6	Directed	33		1
1	3	Directed	34		1
12	13	Directed	35		0.5
10	2	Directed	36		2
10	4	Directed	37		1
6	11	Directed	38		2
4	0	Directed	39		1
4	10	Directed	40		1
15	9	Directed	41		0.5
9	3	Directed	42		1
9	0	Directed	43		1
9	14	Directed	44		0.5
13	14	Directed	45		0.5
