# Supplementary material for: Representation of the spatio-temporal narrative of The Tale of Li Wa李娃传
Source: PLoS One. 2020 Apr 23;15(4):e0231529. doi: 10.1371/journal.pone.0231529 (PMC7180071; doi:10.1371/journal.pone.0231529)
Supplement: S8 File — (ZIP) [file pone.0231529.s008.zip › spatially embedded network of characters/wards_directed_data/node1.csv]

Id	Label	timeset	modularity_class	clustering	eigencentrality	Eccentricity	closnesscentrality	harmonicclosnesscentrality	betweenesscentrality	indegree	outdegree	degree	weighted indegree	weighted outdegree	weighted degree	pageranks	Authority	Hub	componentnumber	strongcompnum	x	y	triangles	label1
0	Buzheng ward		0	0.35	0.282638	3	0.5	0.583333	11.314286	4	3	7	7	8	15	0.042368	0.274802	0.247992	0	1	108.914001	34.256699	3	布政坊
1	Pingkang ward		0	0.3	0.412807	2	0.631579	0.708333	38.228571	3	5	8	8	9	17	0.054141	0.172089	0.341442	0	1	108.958	34.25	5	平康坊
2	East Market		1	0.214286	1	3	0.6	0.694444	72.642857	8	5	13	13	12	25	0.125677	0.720189	0.208532	0	1	108.969002	34.2477	6	东市
3	Anyi ward		2	0.107143	0.636272	4	0.444444	0.548611	46.457143	5	6	11	7	7	14	0.096063	0.221501	0.677009	0	1	108.969002	34.239899	2	安邑坊
4	West Market		1	0.5	0.217488	4	0.444444	0.548611	2.857143	2	3	5	3	3	6	0.043335	0.120928	0.288162	0	1	108.903	34.247601	2	西市
5	Tongyi ward		0	1	0.118305	4	0.363636	0.423611	0	1	1	2	2	2	4	0.021199	0.083571	0.023239	0	1	108.924004	34.2449	1	通义坊
6	Tongshan ward		3	1	0.412035	4	0.4	0.479167	0	2	2	4	5	5	10	0.055294	0.111806	0.216476	0	1	108.958	34.214802	1	通善坊
7	The Department of Affairs		2	0	0.352409	5	0.315789	0.377778	0	2	1	3	2	1	3	0.025913	0.331409	0.054214	0	1	108.939003	34.2621	0	尚书省
8	Xingqing Palace		2	0	0.352409	5	0.315789	0.377778	0	2	1	3	2	1	3	0.025913	0.331409	0.054214	0	1	108.981003	34.258801	0	兴庆宫
9	Xuanyang ward		0	0.142857	0.156604	3	0.521739	0.625	33	3	5	8	3.5	4.5	8	0.049344	0.094947	0.246568	0	1	108.958	34.244999	3	宣阳坊
10	Tianmen Street		1	0.5	0.4761	4	0.444444	0.548611	7	3	3	6	5	5	10	0.06794	0.182337	0.246074	0	1	108.938004	34.248299	2	天门街
11	Chongren ward		3	0.666667	0.514049	4	0.428571	0.534722	1.5	3	3	6	7	7	14	0.076294	0.164254	0.248268	0	1	108.958	34.256802	2	崇仁坊
12	Shanhe ward		4	0	0	2	0.666667	0.75	0	0	1	1	0	0.5	0.5	0.011581	0	0	0	3	108.931999	34.249901	0	善和坊
13	Changshou ward		4	0	0.002745	1	1	1	1	1	1	2	0.5	0.5	1	0.021499	0	0.015713	0	2	108.902	34.234798	0	长寿坊
14	Guangde ward		4	0	0.055984	0	0	0	0	2	0	2	1	0	1	0.038477	0.064196	0	0	0	108.914001	34.2449	0	光德坊
15	Xingdao ward		0	0	0	4	0.361111	0.416667	0	0	1	1	0	0.5	0.5	0.011581	0	0.023239	0	4	108.939003	34.25	0	兴道坊
