# Supplementary material for: Representation of the spatio-temporal narrative of The Tale of Li Wa李娃传
Source: PLoS One. 2020 Apr 23;15(4):e0231529. doi: 10.1371/journal.pone.0231529 (PMC7180071; doi:10.1371/journal.pone.0231529)
Supplement: S8 File — (ZIP) [file pone.0231529.s008.zip › spatially embedded network of characters/wards_undirected_data/edge2.csv]

Source	Target	Type	Id	Label	Weight
布政坊	东市	无向的	1		2
东市	平康坊	无向的	2		4
平康坊	布政坊	无向的	3		8
平康坊	通义坊	无向的	4		2
通义坊	宣阳坊	无向的	5		2
宣阳坊	平康坊	无向的	6		2
宣阳坊	布政坊	无向的	7		1
布政坊	西市	无向的	8		3
西市	东市	无向的	9		1
东市	天门街	无向的	10		4
东市	崇仁坊	无向的	11		4
崇仁坊	通善坊	无向的	12		6
通善坊	东市	无向的	13		4
东市	安邑坊	无向的	14		5
安邑坊	尚书省	无向的	15		2
安邑坊	兴庆宫	无向的	16		2
崇仁坊	天门街	无向的	17		4
宣阳坊	安邑坊	无向的	18		1
平康坊	安邑坊	无向的	19		1
善和坊	长寿坊	无向的	20		0.5
长寿坊	光德坊	无向的	21		0.5
兴道坊	宣阳坊	无向的	22		0.5
宣阳坊	光德坊	无向的	23		0.5
西市	天门街	无向的	24		2
