# Supplementary material for: Representation of the spatio-temporal narrative of The Tale of Li Wa李娃传
Source: PLoS One. 2020 Apr 23;15(4):e0231529. doi: 10.1371/journal.pone.0231529 (PMC7180071; doi:10.1371/journal.pone.0231529)
Supplement: S8 File — (ZIP) [file pone.0231529.s008.zip › spatially embedded network of characters/wards_undirected_data/node2.csv]

Id	Label	timeset	modularity_class	eigencentrality	Eccentricity	closnesscentrality	harmonicclosnesscentrality	betweenesscentrality	clustering	triangles	Degree	weighted degree	Authority	Hub	pageranks	componentnumber	label1
布政坊	Buzheng ward		1	0.762534	4	0.483871	0.583333	13.666667	0.5	3	4	14	0.357894	0.357898	0.073249	0	布政坊
东市	East Market		0	1	5	0.5	0.674444	38.083333	0.285714	6	7	24	0.46995	0.469946	0.123887	0	东市
平康坊	Pingkang ward		1	0.876746	4	0.535714	0.638889	13.916667	0.5	5	5	17	0.409532	0.409531	0.092703	0	平康坊
通义坊	Tongyi ward		2	0.394814	4	0.405405	0.472222	0	1	1	2	4	0.183579	0.183581	0.042328	0	通义坊
宣阳坊	Xuanyang ward		2	0.763206	3	0.535714	0.655556	50.333333	0.2	3	6	7	0.352337	0.352331	0.121413	0	宣阳坊
西市	West ward		1	0.535897	5	0.405405	0.507778	1.75	0.666667	2	3	6	0.253473	0.253472	0.056043	0	西市
天门街	Tianmen Street		0	0.474679	6	0.357143	0.48	0.5	0.666667	2	3	10	0.224076	0.224078	0.056676	0	天门街
崇仁坊	Chongren ward		0	0.438946	6	0.357143	0.48	0.5	0.666667	2	3	14	0.206509	0.20651	0.057815	0	崇仁坊
通善坊	Tongshan ward		0	0.3466	6	0.348837	0.446667	0	1	1	2	10	0.162999	0.163001	0.040798	0	通善坊
安邑坊	Anyi ward		3	0.722439	4	0.535714	0.638889	33.25	0.2	2	5	11	0.335813	0.335818	0.103103	0	安邑坊
尚书省	The Department of Affairs		3	0.174912	5	0.357143	0.407778	0	0	0	1	2	0.08092	0.080918	0.026906	0	尚书省
兴庆宫	Xingqing Palace		3	0.174912	5	0.357143	0.407778	0	0	0	1	2	0.08092	0.080918	0.026906	0	兴庆宫
善和坊	Shanhe ward		2	0.023396	6	0.234375	0.292222	0	0	0	1	0.5	0.005577	0.005577	0.035933	0	善和坊
长寿坊	Changshou ward		2	0.066839	5	0.3	0.384444	14	0	0	2	1	0.023146	0.023145	0.062545	0	长寿坊
光德坊	Guangde ward		2	0.208917	4	0.394737	0.472222	26	0	0	2	1	0.090474	0.090477	0.053127	0	光德坊
兴道坊	Xingdao ward		2	0.185521	4	0.357143	0.411111	0	0	0	1	0.5	0.084898	0.0849	0.026569	0	兴道坊
