# Supplementary material for: Representation of the spatio-temporal narrative of The Tale of Li Wa李娃传
Source: PLoS One. 2020 Apr 23;15(4):e0231529. doi: 10.1371/journal.pone.0231529 (PMC7180071; doi:10.1371/journal.pone.0231529)
Supplement: S1 Table — (XLSX) [file pone.0231529.s009.xlsx]

## Sheet: term
	Term
1	汧国夫人
2	李娃
3	，
4	长安
5	之
6	倡女
7	也
8	。
9	节行
10	瑰奇
11	，
12	有
13	足
14	称
15	者
16	。
17	故
18	监察御史
19	白行简
20	为
21	传述
22	。
23	天宝
24	中
25	，
26	有
27	常州
28	刺史
29	荥阳
30	公
31	者
32	，
33	略
34	其
35	名字
36	，
37	不
38	书
39	，
40	时望
41	甚
42	崇
43	，
44	家徒
45	甚
46	殷
47	。
48	知命
49	之
50	年
51	，
52	有
53	一
54	子
55	，
56	始
57	弱冠
58	矣
59	，
60	隽朗
61	有
62	词藻
63	，
64	迥然
65	不群
66	，
67	深
68	为
69	时辈
70	推伏
71	。
72	其
73	父
74	爱
75	而
76	器
77	之
78	，
79	曰
80	：
81	"
82	此
83	吾
84	家
85	千里驹
86	也
87	。
88	"
89	应
90	乡赋
91	秀才
92	举
93	，
94	将
95	行
96	，
97	乃
98	盛
99	其
100	服玩
101	车马
102	之
103	饰
104	，
105	计
106	其
107	京师
108	薪储
109	之
110	费
111	。
112	谓
113	之
114	曰
115	：
116	"
117	吾
118	观
119	尔
120	之
121	才
122	，
123	当
124	一
125	战
126	而
127	霸
128	。
129	今
130	备
131	二
132	载
133	之
134	用
135	，
136	且
137	丰
138	尔
139	之
140	给
141	，
142	将
143	为
144	其
145	志
146	也
147	。
148	"
149	生
150	亦
151	自负
152	视
153	上第
154	如
155	指掌
156	。
157	自
158	毗陵
159	发
160	，
161	月馀
162	抵
163	长安
164	，
165	居
166	于
167	布政里
168	。
169	尝
170	游
171	东市
172	还
173	，
174	自
175	平康
176	东
177	门
178	入
179	，
180	将
181	访
182	友
183	于
184	西南
185	。
186	至
187	鸣珂曲
188	，
189	见
190	一
191	宅
192	，
193	门庭
194	不甚
195	广
196	，
197	而
198	室宇
199	严邃
200	，
201	阖
202	一
203	扉
204	。
205	有
206	娃
207	方
208	凭
209	一
210	双鬟
211	青衣
212	立
213	，
214	妖姿
215	要妙
216	，
217	绝代
218	未有
219	。
220	生
221	忽
222	见
223	之
224	，
225	不觉
226	停骖
227	久
228	之
229	，
230	徘徊
231	不能
232	去
233	。
234	乃
235	诈
236	坠
237	鞭
238	于
239	地
240	，
241	候
242	其
243	從者
244	，
245	勑
246	取
247	之
248	，
249	累
250	眄
251	于
252	娃
253	，
254	娃
255	回眸
256	凝睇
257	，
258	情
259	甚
260	相慕
261	，
262	竟
263	不敢
264	措辞
265	而
266	去
267	。
268	生
269	自尔
270	意
271	若
272	有失
273	，
274	乃
275	密
276	徵
277	其
278	友
279	游
280	长安
281	之
282	熟
283	者
284	以
285	讯
286	之
287	。
288	友
289	曰
290	：
291	"
292	此
293	侠邪
294	女
295	李氏
296	宅
297	也
298	。
299	"
300	曰
301	：
302	"
303	娃
304	可
305	求
306	乎
307	？
308	"
309	对
310	曰
311	：
312	"
313	李氏
314	颇
315	赡
316	，
317	前
318	与
319	通
320	之
321	者
322	，
323	多
324	贵戚
325	豪族
326	，
327	所得
328	甚
329	广
330	，
331	非
332	累
333	百万
334	，
335	不能
336	动
337	其
338	志
339	也
340	。
341	"
342	生
343	曰
344	：
345	"
346	苟
347	患
348	其
349	不谐
350	，
351	虽
352	百万
353	，
354	何
355	惜
356	！
357	"
358	他日
359	，
360	乃
361	洁
362	其
363	衣服
364	，
365	盛
366	宾
367	從
368	而
369	往
370	。
371	扣
372	其
373	门
374	，
375	俄
376	有
377	侍儿
378	启
379	扄
380	。
381	生
382	曰
383	：
384	"
385	此
386	谁
387	之
388	第
389	耶
390	？
391	"
392	侍儿
393	不答
394	，
395	驰走
396	大呼
397	曰
398	：
399	"
400	前时
401	遗
402	策
403	郎
404	也
405	。
406	"
407	娃
408	大
409	悦
410	曰
411	：
412	"
413	尔
414	姑
415	止
416	之
417	，
418	吾
419	当
420	整妆
421	易
422	服
423	而
424	出
425	。
426	"
427	生
428	闻
429	之
430	，
431	私
432	喜
433	。
434	乃
435	引
436	至
437	萧墙
438	间
439	，
440	见
441	一
442	姥
443	垂白
444	上偻
445	，
446	即
447	娃
448	母
449	也
450	。
451	生
452	跪拜
453	前
454	致词
455	曰
456	：
457	"
458	闻
459	兹
460	地
461	有
462	隙
463	院
464	，
465	愿
466	税
467	以
468	居
469	，
470	信
471	乎
472	？
473	"
474	姥
475	曰
476	：
477	"
478	惧
479	其
480	浅陋
481	湫隘
482	，
483	不足
484	以
485	辱
486	长者
487	所
488	处
489	，
490	安
491	敢
492	言
493	直
494	耶
495	？
496	"
497	延
498	生
499	于
500	迟
501	宾
502	之
503	馆
504	，
505	馆宇
506	甚
507	丽
508	。
509	与
510	生
511	偶坐
512	，
513	因
514	曰
515	：
516	"
517	某
518	有
519	女
520	娇小
521	，
522	技艺
523	薄劣
524	，
525	欣
526	见
527	宾客
528	，
529	愿
530	将
531	见
532	之
533	。
534	"
535	乃
536	命
537	娃
538	出
539	，
540	明眸
541	皓腕
542	，
543	举步
544	艳冶
545	。
546	生
547	遂
548	惊起
549	，
550	莫
551	敢
552	仰视
553	。
554	与
555	之
556	拜
557	毕
558	，
559	叙
560	寒燠
561	，
562	触类
563	妍媚
564	，
565	目所未睹
566	。
567	复
568	坐
569	，
570	烹茶
571	斟酒
572	，
573	器用
574	甚
575	洁
576	。
577	久
578	之
579	日暮
580	，
581	鼓声
582	四
583	动
584	。
585	姥
586	访
587	其
588	居
589	远近
590	。
591	生
592	绐
593	之
594	曰
595	：
596	"
597	在
598	延平门
599	外
600	数
601	里
602	。
603	"
604	冀
605	其
606	远
607	而
608	见
609	留
610	也
611	。
612	姥
613	曰
614	：
615	"
616	鼓
617	已
618	发
619	矣
620	，
621	当
622	速
623	归
624	，
625	无
626	犯禁
627	。
628	"
629	生
630	曰
631	：
632	"
633	幸
634	接
635	欢笑
636	，
637	不知
638	日
639	之
640	云夕
641	。
642	道里
643	辽阔
644	，
645	城内
646	又
647	无
648	亲戚
649	，
650	将
651	若之何
652	？
653	"
654	娃
655	曰
656	：
657	"
658	不
659	见责
660	僻陋
661	，
662	方
663	将
664	居
665	之
666	，
667	宿
668	何
669	害
670	焉
671	。
672	"
673	生
674	数
675	目
676	姥
677	，
678	姥
679	曰
680	：
681	"
682	唯唯
683	。
684	"
685	生
686	乃
687	召
688	其
689	家僮
690	，
691	持
692	双
693	缣
694	，
695	请
696	以
697	备
698	一
699	宵
700	之
701	馔
702	。
703	娃
704	笑
705	而
706	止
707	之
708	曰
709	：
710	"
711	宾主
712	之
713	仪
714	，
715	且
716	不然
717	也
718	。
719	今夕
720	之
721	费
722	，
723	愿
724	以
725	贫窭
726	之
727	家
728	，
729	随
730	其
731	粗粝
732	以
733	进
734	之
735	。
736	其馀
737	以
738	俟
739	他辰
740	。
741	"
742	固辞
743	，
744	终
745	不许
746	。
747	俄
748	徙
749	坐
750	西堂
751	，
752	帷幙
753	帘
754	榻
755	，
756	焕然
757	夺目
758	；
759	妆奁
760	衾枕
761	，
762	亦
763	皆
764	侈丽
765	。
766	乃
767	张
768	烛
769	进
770	馔
771	，
772	品味
773	甚
774	盛
775	。
776	彻
777	馔
778	，
779	姥
780	起
781	。
782	生
783	娃
784	谈话
785	方
786	切
787	，
788	诙谐
789	调笑
790	，
791	无所不至
792	。
793	生
794	曰
795	：
796	"
797	前
798	偶
799	过
800	卿
801	门
802	，
803	遇
804	卿
805	适
806	在
807	屏
808	间
809	。
810	厥后
811	心
812	常
813	勤
814	念
815	，
816	虽
817	寝
818	与
819	食
820	，
821	未尝
822	或
823	舍
824	。
825	"
826	娃
827	答
828	曰
829	：
830	"
831	我
832	心
833	亦
834	如
835	之
836	。
837	"
838	生
839	曰
840	：
841	"
842	今
843	之
844	来
845	，
846	非
847	直
848	求
849	居
850	而已
851	，
852	愿
853	偿
854	平生
855	之
856	志
857	。
858	但
859	未知
860	命
861	也
862	若何
863	。
864	"
865	言
866	未
867	终
868	，
869	姥
870	至
871	，
872	询
873	其
874	故
875	，
876	具
877	以
878	告
879	。
880	姥
881	笑
882	曰
883	：
884	"
885	男女
886	之际
887	，
888	大欲
889	存
890	焉
891	。
892	情
893	苟
894	相得
895	，
896	虽
897	父母
898	命
899	，
900	不能
901	制
902	也
903	。
904	女子
905	固
906	陋
907	，
908	曷
909	足以
910	荐
911	君子
912	之
913	枕席
914	！
915	"
916	生
917	遂
918	下阶
919	，
920	拜
921	而
922	谢
923	之
924	曰
925	：
926	"
927	愿
928	以
929	己
930	为
931	厮养
932	。
933	"
934	姥
935	遂
936	目
937	之
938	为
939	郎
940	，
941	饮
942	酣
943	而
944	散
945	。
946	及旦
947	，
948	尽
949	徙
950	其
951	囊橐
952	，
953	因
954	家
955	于
956	李
957	之
958	第
959	。
960	自是
961	生
962	屏迹
963	戢身
964	，
965	不复
966	与
967	亲知
968	相闻
969	，
970	日
971	会
972	倡优
973	侪类
974	，
975	狎戏
976	游宴
977	。
978	囊
979	中
980	尽
981	空
982	，
983	乃
984	鬻
985	骏乘
986	及
987	其
988	家僮
989	。
990	岁馀
991	，
992	资财
993	仆马
994	荡然
995	。
996	迩来
997	姥
998	意
999	渐
1000	怠
1001	，
1002	娃
1003	情
1004	弥
1005	笃
1006	。
1007	他日
1008	，
1009	娃
1010	谓
1011	生
1012	曰
1013	：
1014	"
1015	与
1016	郎
1017	相知
1018	一
1019	年
1020	，
1021	尚
1022	无
1023	孕
1024	嗣
1025	。
1026	常
1027	闻
1028	竹林神
1029	者
1030	，
1031	报应
1032	如
1033	响
1034	，
1035	将
1036	致
1037	荐酹
1038	求
1039	之
1040	，
1041	可
1042	乎
1043	？
1044	"
1045	生
1046	不知
1047	其
1048	计
1049	，
1050	大
1051	喜
1052	。
1053	乃
1054	质
1055	衣
1056	于
1057	肆
1058	，
1059	以
1060	备
1061	牢礼
1062	，
1063	与
1064	娃
1065	同
1066	谒
1067	祠宇
1068	而
1069	祷祝
1070	焉
1071	，
1072	信宿
1073	而
1074	返
1075	。
1076	策
1077	驴
1078	而
1079	后
1080	，
1081	至
1082	里
1083	北门
1084	，
1085	娃
1086	谓
1087	生
1088	曰
1089	：
1090	"
1091	此
1092	东
1093	转
1094	小曲
1095	中
1096	，
1097	某
1098	之
1099	姨
1100	宅
1101	也
1102	，
1103	将
1104	憩
1105	而
1106	觐
1107	之
1108	，
1109	可
1110	乎
1111	？
1112	"
1113	生
1114	如
1115	其
1116	言
1117	，
1118	前行
1119	不
1120	踰
1121	百步
1122	，
1123	果
1124	见
1125	一
1126	车门
1127	。
1128	窥
1129	其
1130	际
1131	，
1132	甚
1133	弘敞
1134	。
1135	其
1136	青衣
1137	自
1138	车
1139	后
1140	止
1141	之
1142	曰
1143	：
1144	"
1145	至
1146	矣
1147	。
1148	"
1149	生
1150	下
1151	驴
1152	，
1153	适
1154	有
1155	一
1156	人
1157	出
1158	访
1159	曰
1160	：
1161	"
1162	谁
1163	？
1164	"
1165	曰
1166	：
1167	"
1168	李娃
1169	也
1170	。
1171	"
1172	乃
1173	入
1174	告
1175	。
1176	俄
1177	有
1178	一
1179	妪
1180	至
1181	，
1182	年
1183	可
1184	四十
1185	馀
1186	，
1187	与
1188	生
1189	相
1190	迎
1191	曰
1192	：
1193	"
1194	吾
1195	甥
1196	来
1197	否
1198	？
1199	"
1200	娃
1201	下
1202	车
1203	，
1204	妪
1205	迎
1206	访
1207	之
1208	曰
1209	：
1210	"
1211	何
1212	久
1213	疎绝
1214	？
1215	"
1216	相视
1217	而
1218	笑
1219	。
1220	娃
1221	引
1222	生
1223	拜
1224	之
1225	，
1226	既
1227	见
1228	，
1229	遂
1230	偕
1231	入
1232	西戟门
1233	偏院
1234	。
1235	中
1236	有
1237	山亭
1238	，
1239	竹
1240	树
1241	葱
1242	蒨
1243	，
1244	池
1245	榭
1246	幽
1247	绝
1248	。
1249	生
1250	谓
1251	娃
1252	曰
1253	：
1254	"
1255	此
1256	姨
1257	之
1258	私第
1259	耶
1260	？
1261	"
1262	笑
1263	而
1264	不答
1265	，
1266	以
1267	他
1268	语
1269	对
1270	。
1271	俄
1272	献
1273	茶果
1274	，
1275	甚
1276	珍奇
1277	。
1278	食顷
1279	，
1280	有
1281	一
1282	人
1283	控
1284	大宛
1285	，
1286	汗
1287	流
1288	驰
1289	至
1290	曰
1291	：
1292	"
1293	姥
1294	遇
1295	暴疾
1296	颇
1297	甚
1298	，
1299	殆
1300	不识
1301	人
1302	，
1303	宜
1304	速
1305	归
1306	。
1307	"
1308	娃
1309	谓
1310	姨
1311	曰
1312	：
1313	"
1314	方寸
1315	乱
1316	矣
1317	，
1318	某
1319	骑
1320	而
1321	前
1322	去
1323	，
1324	当
1325	令
1326	返
1327	乘
1328	，
1329	便
1330	与
1331	郎
1332	偕
1333	来
1334	。
1335	"
1336	生
1337	拟
1338	随
1339	之
1340	，
1341	其
1342	姨
1343	与
1344	侍儿
1345	偶语
1346	，
1347	以
1348	手
1349	挥
1350	之
1351	，
1352	令
1353	生
1354	止
1355	于
1356	户
1357	外
1358	，
1359	曰
1360	：
1361	"
1362	姥
1363	且
1364	殁
1365	矣
1366	，
1367	当
1368	与
1369	某
1370	议
1371	丧事
1372	，
1373	以
1374	济
1375	其
1376	急
1377	，
1378	奈何
1379	遽
1380	相随
1381	而
1382	去
1383	？
1384	"
1385	乃
1386	止
1387	，
1388	共
1389	计
1390	其
1391	凶议
1392	斋祭
1393	之
1394	用
1395	。
1396	日
1397	晚
1398	，
1399	乘
1400	不至
1401	。
1402	姨
1403	言
1404	曰
1405	：
1406	"
1407	无
1408	复命
1409	何
1410	也
1411	？
1412	郎
1413	骤
1414	往
1415	觇
1416	之
1417	，
1418	某
1419	当
1420	继
1421	至
1422	。
1423	"
1424	生
1425	遂
1426	往
1427	，
1428	至
1429	旧
1430	宅
1431	，
1432	门
1433	扄
1434	钥
1435	甚
1436	密
1437	，
1438	以
1439	泥
1440	缄
1441	之
1442	。
1443	生
1444	大
1445	骇
1446	，
1447	诘
1448	其
1449	邻人
1450	。
1451	邻人
1452	曰
1453	：
1454	"
1455	李
1456	本
1457	税
1458	此
1459	而
1460	居
1461	，
1462	约
1463	已
1464	周
1465	矣
1466	。
1467	第
1468	主
1469	自
1470	收
1471	，
1472	姥
1473	徙
1474	居
1475	而且
1476	再宿
1477	矣
1478	。
1479	"
1480	徵
1481	徙
1482	何处
1483	，
1484	曰
1485	：
1486	"
1487	不详
1488	其
1489	所
1490	。
1491	"
1492	生
1493	将
1494	驰
1495	赴
1496	宣阳
1497	，
1498	以
1499	诘
1500	其
1501	姨
1502	，
1503	日
1504	已
1505	晚
1506	矣
1507	，
1508	计
1509	程
1510	不能
1511	达
1512	。
1513	乃
1514	弛
1515	其
1516	装服
1517	，
1518	质
1519	馔
1520	而
1521	食
1522	，
1523	赁
1524	榻
1525	而
1526	寝
1527	，
1528	生
1529	恚怒
1530	方
1531	甚
1532	，
1533	自
1534	昏
1535	达
1536	旦
1537	，
1538	目不交睫
1539	。
1540	质明
1541	，
1542	乃
1543	策
1544	蹇
1545	而
1546	去
1547	。
1548	既
1549	至
1550	，
1551	连
1552	扣
1553	其
1554	扉
1555	，
1556	食顷
1557	无人
1558	应
1559	。
1560	生
1561	大呼
1562	数四
1563	，
1564	有
1565	宦者
1566	徐
1567	出
1568	。
1569	生
1570	遽
1571	访
1572	之
1573	：
1574	"
1575	姨
1576	氏
1577	在
1578	乎
1579	？
1580	"
1581	曰
1582	：
1583	"
1584	无
1585	之
1586	。
1587	"
1588	生
1589	曰
1590	：
1591	"
1592	昨
1593	暮
1594	在
1595	此
1596	，
1597	何故
1598	匿
1599	之
1600	？
1601	"
1602	访
1603	其
1604	谁
1605	氏
1606	之
1607	第
1608	，
1609	曰
1610	：
1611	"
1612	此
1613	崔
1614	尚书
1615	第
1616	。
1617	昨者
1618	有
1619	一
1620	人
1621	税
1622	此
1623	院
1624	，
1625	云
1626	迟
1627	中表
1628	之
1629	远
1630	至
1631	者
1632	，
1633	未
1634	暮
1635	去
1636	矣
1637	。
1638	"
1639	生
1640	惶惑
1641	发狂
1642	，
1643	罔知所措
1644	，
1645	因
1646	返
1647	访
1648	布政
1649	旧
1650	邸
1651	。
1652	邸
1653	主
1654	哀
1655	而
1656	进
1657	膳
1658	。
1659	生
1660	怨懑
1661	，
1662	绝食
1663	三
1664	日
1665	，
1666	遘
1667	疾
1668	甚
1669	笃
1670	，
1671	旬
1672	馀
1673	愈
1674	甚
1675	。
1676	邸
1677	主
1678	惧
1679	其
1680	不起
1681	，
1682	徙
1683	之
1684	于
1685	凶肆
1686	之中
1687	。
1688	绵缀
1689	移时
1690	，
1691	合
1692	肆
1693	之
1694	人
1695	，
1696	共
1697	伤叹
1698	而
1699	互
1700	饲
1701	之
1702	。
1703	后
1704	稍
1705	愈
1706	，
1707	杖
1708	而
1709	能
1710	起
1711	。
1712	由是
1713	凶肆
1714	日
1715	假
1716	之
1717	，
1718	令
1719	执
1720	繐帷
1721	，
1722	获
1723	其
1724	直
1725	以
1726	自给
1727	。
1728	累月
1729	，
1730	渐
1731	复
1732	壮
1733	，
1734	每
1735	听
1736	其
1737	哀歌
1738	，
1739	自
1740	叹
1741	不及
1742	逝
1743	者
1744	，
1745	辄
1746	呜咽
1747	流涕
1748	，
1749	不能
1750	自
1751	止
1752	。
1753	归
1754	则
1755	效
1756	之
1757	。
1758	生
1759	聪敏
1760	者
1761	也
1762	，
1763	无何
1764	，
1765	曲尽其妙
1766	，
1767	虽
1768	长安
1769	无有
1770	伦比
1771	。
1772	初
1773	，
1774	二
1775	肆
1776	之
1777	佣
1778	凶器
1779	者
1780	，
1781	互
1782	争
1783	胜负
1784	。
1785	其
1786	东肆
1787	车舆
1788	皆
1789	奇丽
1790	，
1791	殆
1792	不敌
1793	，
1794	唯
1795	哀挽
1796	劣
1797	焉
1798	。
1799	其
1800	东肆
1801	长
1802	知
1803	生
1804	妙绝
1805	，
1806	乃
1807	醵
1808	钱
1809	二万
1810	索
1811	顾
1812	焉
1813	。
1814	其
1815	党
1816	耆旧
1817	，
1818	共
1819	较
1820	其
1821	所
1822	能
1823	者
1824	，
1825	阴
1826	教
1827	生
1828	新
1829	声
1830	，
1831	而
1832	相
1833	赞和
1834	。
1835	累旬
1836	，
1837	人
1838	莫
1839	知
1840	之
1841	。
1842	其
1843	二
1844	肆
1845	长
1846	相
1847	谓
1848	曰
1849	：
1850	"
1851	我
1852	欲
1853	各
1854	阅
1855	所
1856	佣
1857	之
1858	器
1859	于
1860	天门街
1861	，
1862	以
1863	较
1864	优劣
1865	。
1866	不胜
1867	者
1868	，
1869	罚
1870	直
1871	五万
1872	，
1873	以
1874	备
1875	酒馔
1876	之
1877	用
1878	，
1879	可
1880	乎
1881	？
1882	"
1883	二
1884	肆
1885	许诺
1886	，
1887	乃
1888	邀
1889	立
1890	符契
1891	，
1892	署
1893	以
1894	保证
1895	，
1896	然后
1897	阅
1898	之
1899	。
1900	士女
1901	大
1902	和会
1903	，
1904	聚
1905	至
1906	数
1907	万
1908	。
1909	于是
1910	里胥
1911	告
1912	于
1913	贼曹
1914	，
1915	贼曹
1916	闻
1917	于
1918	京尹
1919	。
1920	四方
1921	之
1922	士
1923	，
1924	尽
1925	赴
1926	趋
1927	焉
1928	，
1929	巷
1930	无
1931	居
1932	人
1933	。
1934	自
1935	旦
1936	阅
1937	之
1938	，
1939	及
1940	亭午
1941	，
1942	历
1943	举
1944	辇舆
1945	威仪
1946	之
1947	具
1948	，
1949	西肆
1950	皆
1951	不胜
1952	，
1953	师
1954	有
1955	惭色
1956	。
1957	乃
1958	置
1959	层
1960	榻
1961	于
1962	南
1963	隅
1964	，
1965	有
1966	长
1967	髯
1968	者
1969	，
1970	拥
1971	铎
1972	而
1973	进
1974	，
1975	翊
1976	卫
1977	数
1978	人
1979	，
1980	于是
1981	奋髯
1982	扬眉
1983	，
1984	扼腕
1985	顿颡
1986	而
1987	登
1988	，
1989	乃
1990	歌
1991	《
1992	白马
1993	》
1994	之
1995	词
1996	。
1997	恃
1998	其
1999	夙
[truncated: 1,784 more rows]

## Sheet: POS
	Term	POS	AD
1	汧国夫人	no
2	李娃	nh
3	，	w
4	长安	ns
5	之	u
6	倡女	nhh
7	也	e
8	。	w
9	节行	n
10	瑰奇	a
11	，	w
12	有	v
13	足	d
14	称	v
15	者	u
16	。	w
17	故	c
18	监察御史	no
19	白行简	nh
20	为	v
21	传述	n
22	。	w
23	天宝	nt
24	中	nd
25	，	w
26	有	v
27	常州	ns
28	刺史	no
29	荥阳	ns
30	公	no
31	者	r
32	，	w
33	略	v
34	其	r
35	名字	n
36	，	w
37	不	d
38	书	v
39	，	w
40	时望	n
41	甚	d
42	崇	a
43	，	w
44	家徒	nhh
45	甚	d
46	殷	a
47	。	w
48	知命	nt
49	之	u
50	年	nt
51	，	w
52	有	v
53	一	m
54	子	nhh
55	，	w
56	始	d
57	弱冠	n
58	矣	e
59	，	w
60	隽朗	a
61	有	v
62	词藻	n
63	，	w
64	迥然	a
65	不群	v
66	，	w
67	深	d
68	为	p
69	时辈	nhh
70	推伏	v
71	。	w
72	其	r
73	父	nhh
74	爱	v
75	而	c
76	器	v
77	之	r
78	，	w
79	曰	v
80	：	w
81	"	w
82	此	r
83	吾	r
84	家	n
85	千里驹	n
86	也	e
87	。	w
88	"	w
89	应	v
90	乡赋	n
91	秀才	n
92	举	v
93	，	w
94	将	d
95	行	v
96	，	w
97	乃	d
98	盛	v
99	其	r
100	服玩	n
101	车马	n
102	之	u
103	饰	n
104	，	w
105	计	v
106	其	r
107	京师	ns
108	薪储	n
109	之	u
110	费	n
111	。	w
112	谓	v
113	之	r
114	曰	v
115	：	w
116	"	w
117	吾	r
118	观	v
119	尔	r
120	之	u
121	才	n
122	，	w
123	当	vu
124	一	m
125	战	v
126	而	c
127	霸	v
128	。	w
129	今	nt
130	备	v
131	二	m
132	载	nt
133	之	u
134	用	n
135	，	w
136	且	c
137	丰	v
138	尔	r
139	之	u
140	给	n
141	，	w
142	将	v
143	为	v
144	其	r
145	志	n
146	也	e
147	。	w
148	"	w
149	生	nhh
150	亦	d
151	自负	v
152	视	v
153	上第	v
154	如	v
155	指掌	v
156	。	w
157	自	p
158	毗陵	ns
159	发	vd
160	，	w
161	月馀	nt
162	抵	v
163	长安	ns
164	，	w
165	居	v
166	于	p
167	布政里	ns
168	。	w
169	尝	d
170	游	v
171	东市	ns
172	还	vd
173	，	w
174	自	p
175	平康	ns
176	东	nd
177	门	nl
178	入	vd
179	，	w
180	将	d
181	访	v
182	友	nhh
183	于	p
184	西南	nd
185	。	w
186	至	v
187	鸣珂曲	ns
188	，	w
189	见	v
190	一	m
191	宅	nl
192	，	w
193	门庭	nl
194	不甚	d
195	广	a
196	，	w
197	而	c
198	室宇	nl
199	严邃	a
200	，	w
201	阖	v
202	一	m
203	扉	n
204	。	w
205	有	v
206	娃	nhh
207	方	d
208	凭	v
209	一	m
210	双鬟	v
211	青衣	nhh
212	立	v
213	，	w
214	妖姿	n
215	要妙	a
216	，	w
217	绝代	v
218	未有	v
219	。	w
220	生	nhh
221	忽	d
222	见	v
223	之	u
224	，	w
225	不觉	v
226	停骖	v
227	久	a
228	之	u
229	，	w
230	徘徊	v
231	不能	vu
232	去	v
233	。	w
234	乃	c
235	诈	v
236	坠	v
237	鞭	n
238	于	p
239	地	n
240	，	w
241	候	v
242	其	r
243	從者	nhh
244	，	w
245	勑	v
246	取	v
247	之	r
248	，	w
249	累	d
250	眄	v
251	于	p
252	娃	nhh
253	，	w
254	娃	nhh
255	回眸	v
256	凝睇	v
257	，	w
258	情	n
259	甚	d
260	相慕	v
261	，	w
262	竟	d
263	不敢	vu
264	措辞	v
265	而	c
266	去	v
267	。	w
268	生	nhh
269	自尔	d
270	意	n
271	若	vl
272	有失	v
273	，	w
274	乃	d
275	密	d
276	徵	v
277	其	r
278	友	nhh
279	游	v
280	长安	ns
281	之	u
282	熟	a
283	者	u
284	以	c
285	讯	v
286	之	r
287	。	w
288	友	nhh
289	曰	v
290	：	w
291	"	w
292	此	r
293	侠邪	nl
294	女	nhh
295	李氏	nh
296	宅	nl
297	也	e
298	。	w
299	"	w
300	曰	v
301	：	w
302	"	w
303	娃	nhh
304	可	vu
305	求	v
306	乎	e
307	？	w
308	"	w
309	对	v
310	曰	v
311	：	w
312	"	w
313	李氏	nh
314	颇	d
315	赡	a
316	，	w
317	前	nt
318	与	c
319	通	v
320	之	u
321	者	u
322	，	w
323	多	d
324	贵戚	nhh
325	豪族	nhh
326	，	w
327	所得	n
328	甚	d
329	广	a
330	，	w
331	非	d
332	累	v
333	百万	m
334	，	w
335	不能	vu
336	动	v
337	其	r
338	志	n
339	也	e
340	。	w
341	"	w
342	生	nhh
343	曰	v
344	：	w
345	"	w
346	苟	d
347	患	v
348	其	r
349	不谐	v
350	，	w
351	虽	c
352	百万	m
353	，	w
354	何	r
355	惜	v
356	！	w
357	"	w
358	他日	nt
359	，	w
360	乃	d
361	洁	v
362	其	r
363	衣服	n
364	，	w
365	盛	v
366	宾	nhh
367	從	nhh
368	而	c
369	往	vd
370	。	w
371	扣	v
372	其	r
373	门	nl
374	，	w
375	俄	nt
376	有	v
377	侍儿	nhh
378	启	v
379	扄	n
380	。	w
381	生	nhh
382	曰	v
383	：	w
384	"	w
385	此	r
386	谁	r
387	之	u
388	第	nl
389	耶	e
390	？	w
391	"	w
392	侍儿	nhh
393	不答	v
394	，	w
395	驰走	v
396	大呼	v
397	曰	v
398	：	w
399	"	w
400	前时	nt
401	遗	v
402	策	n
403	郎	nhh
404	也	e
405	。	w
406	"	w
407	娃	nhh
408	大	d
409	悦	a
410	曰	v
411	：	w
412	"	w
413	尔	r
414	姑	d
415	止	v
416	之	r
417	，	w
418	吾	r
419	当	d
420	整妆	v
421	易	v
422	服	n
423	而	c
424	出	vd
425	。	w
426	"	w
427	生	nhh
428	闻	v
429	之	r
430	，	w
431	私	d
432	喜	v
433	。	w
434	乃	c
435	引	v
436	至	vd
437	萧墙	n
438	间	nd
439	，	w
440	见	v
441	一	m
442	姥	nhh
443	垂白	v
444	上偻	v
445	，	w
446	即	d
447	娃	nhh
448	母	nhh
449	也	e
450	。	w
451	生	nhh
452	跪拜	v
453	前	nd
454	致词	v
455	曰	v
456	：	w
457	"	w
458	闻	v
459	兹	r
460	地	n
461	有	v
462	隙	a
463	院	nl
464	，	w
465	愿	vu
466	税	v
467	以	c
468	居	v
469	，	w
470	信	a
471	乎	e
472	？	w
473	"	w
474	姥	nhh
475	曰	v
476	：	w
477	"	w
478	惧	v
479	其	r
480	浅陋	a
481	湫隘	a
482	，	w
483	不足	d
484	以	c
485	辱	v
486	长者	nhh
487	所	u
488	处	v
489	，	w
490	安	d
491	敢	vu
492	言	v
493	直	n
494	耶	e
495	？	w
496	"	w
497	延	v
498	生	nhh
499	于	p
500	迟	v
501	宾	n
502	之	u
503	馆	n
504	，	w
505	馆宇	nl
506	甚	d
507	丽	a
508	。	w
509	与	c
510	生	nhh
511	偶坐	v
512	，	w
513	因	c
514	曰	v
515	：	w
516	"	w
517	某	r
518	有	v
519	女	nhh
520	娇小	a
521	，	w
522	技艺	n
523	薄劣	a
524	，	w
525	欣	v
526	见	v
527	宾客	nhh
528	，	w
529	愿	vu
530	将	v
531	见	v
532	之	r
533	。	w
534	"	w
535	乃	c
536	命	v
537	娃	nhh
538	出	vd
539	，	w
540	明眸	n
541	皓腕	n
542	，	w
543	举步	v
544	艳冶	a
545	。	w
546	生	nhh
547	遂	d
548	惊起	v
549	，	w
550	莫	d
551	敢	vu
552	仰视	v
553	。	w
554	与	c
555	之	r
556	拜	v
557	毕	v
558	，	w
559	叙	v
560	寒燠	n
561	，	w
562	触类	n
563	妍媚	a
564	，	w
565	目所未睹	v
566	。	w
567	复	d
568	坐	v
569	，	w
570	烹茶	v
571	斟酒	v
572	，	w
573	器用	n
574	甚	d
575	洁	v
576	。	w
577	久	a
578	之	u
579	日暮	nt
580	，	w
581	鼓声	n
582	四	m
583	动	v
584	。	w
585	姥	nhh
586	访	v
587	其	r
588	居	n
589	远近	a
590	。	w
591	生	nhh
592	绐	v
593	之	r
594	曰	v
595	：	w
596	"	w
597	在	p
598	延平门	ns
599	外	nd
600	数	m
601	里	n
602	。	w
603	"	w
604	冀	v
605	其	r
606	远	a
607	而	c
608	见	d
609	留	v
610	也	e
611	。	w
612	姥	nhh
613	曰	v
614	：	w
615	"	w
616	鼓	n
617	已	d
618	发	v
619	矣	e
620	，	w
621	当	d
622	速	d
623	归	v
624	，	w
625	无	vu
626	犯禁	v
627	。	w
628	"	w
629	生	nhh
630	曰	v
631	：	w
632	"	w
633	幸	d
634	接	v
635	欢笑	v
636	，	w
637	不知	v
638	日	nt
639	之	u
640	云夕	nt
641	。	w
642	道里	n
643	辽阔	a
644	，	w
645	城内	nl
646	又	d
647	无	v
648	亲戚	nhh
649	，	w
650	将	d
651	若之何	v
652	？	w
653	"	w
654	娃	nhh
655	曰	v
656	：	w
657	"	w
658	不	d
659	见责	v
660	僻陋	a
661	，	w
662	方	d
663	将	d
664	居	v
665	之	r
666	，	w
667	宿	n
668	何	r
669	害	n
670	焉	e
671	。	w
672	"	w
673	生	nhh
674	数	m
675	目	v
676	姥	nhh
677	，	w
678	姥	nhh
679	曰	v
680	：	w
681	"	w
682	唯唯	o
683	。	w
684	"	w
685	生	nhh
686	乃	c
687	召	v
688	其	r
689	家僮	nhh
690	，	w
691	持	v
692	双	m
693	缣	n
694	，	w
695	请	v
696	以	p
697	备	v
698	一	m
699	宵	nt
700	之	u
701	馔	n
702	。	w
703	娃	nhh
704	笑	v
705	而	c
706	止	v
707	之	r
708	曰	v
709	：	w
710	"	w
711	宾主	nhh
712	之	u
713	仪	n
714	，	w
715	且	d
716	不然	v
717	也	e
718	。	w
719	今夕	nt
720	之	u
721	费	n
722	，	w
723	愿	vu
724	以	p
725	贫窭	a
726	之	u
727	家	n
728	，	w
729	随	v
730	其	r
731	粗粝	n
732	以	c
733	进	v
734	之	u
735	。	w
736	其馀	n
737	以	c
738	俟	v
739	他辰	nt
740	。	w
741	"	w
742	固辞	v
743	，	w
744	终	d
745	不许	v
746	。	w
747	俄	nt
748	徙	v
749	坐	v
750	西堂	nl
751	，	w
752	帷幙	n
753	帘	n
754	榻	n
755	，	w
756	焕然	a
757	夺目	a
758	；	w
759	妆奁	n
760	衾枕	n
761	，	w
762	亦	d
763	皆	d
764	侈丽	a
765	。	w
766	乃	c
767	张	v
768	烛	n
769	进	v
770	馔	n
771	，	w
772	品味	n
773	甚	d
774	盛	a
775	。	w
776	彻	v
777	馔	n
778	，	w
779	姥	nhh
780	起	v
781	。	w
782	生	nhh
783	娃	nhh
784	谈话	v
785	方	d
786	切	v
787	，	w
788	诙谐	v
789	调笑	v
790	，	w
791	无所不至	i
792	。	w
793	生	nhh
794	曰	v
795	：	w
796	"	w
797	前	nt
798	偶	d
799	过	vd
800	卿	r
801	门	nl
802	，	w
803	遇	v
804	卿	r
805	适	d
806	在	v
807	屏	n
808	间	nd
809	。	w
810	厥后	nt
811	心	n
812	常	d
813	勤	d
814	念	v
815	，	w
816	虽	c
817	寝	v
818	与	c
819	食	v
820	，	w
821	未尝	d
822	或	d
823	舍	v
824	。	w
825	"	w
826	娃	nhh
827	答	v
828	曰	v
829	：	w
830	"	w
831	我	r
832	心	n
833	亦	d
834	如	v
835	之	r
836	。	w
837	"	w
838	生	nhh
839	曰	v
840	：	w
841	"	w
842	今	nt
843	之	u
844	来	vd
845	，	w
846	非	d
847	直	d
848	求	v
849	居	n
850	而已	u
851	，	w
852	愿	vu
853	偿	v
854	平生	n
855	之	u
856	志	n
857	。	w
858	但	d
859	未知	v
860	命	n
861	也	u
862	若何	r
863	。	w
864	"	w
865	言	n
866	未	d
867	终	v
868	，	w
869	姥	nhh
870	至	vd
871	，	w
872	询	v
873	其	r
874	故	n
875	，	w
876	具	d
877	以	p
878	告	v
879	。	w
880	姥	nhh
881	笑	v
882	曰	v
883	：	w
884	"	w
885	男女	nhh
886	之际	nd
887	，	w
888	大欲	n
889	存	v
890	焉	e
891	。	w
892	情	n
893	苟	c
894	相得	v
895	，	w
896	虽	c
897	父母	nhh
898	命	n
899	，	w
900	不能	vu
901	制	v
902	也	d
903	。	w
904	女子	r
905	固	d
906	陋	a
907	，	w
908	曷	d
909	足以	d
910	荐	v
911	君子	nhh
912	之	u
913	枕席	n
914	！	w
915	"	w
916	生	nhh
917	遂	d
918	下阶	v
919	，	w
920	拜	v
921	而	c
922	谢	v
923	之	r
924	曰	v
925	：	w
926	"	w
927	愿	vu
928	以	p
929	己	r
930	为	v
931	厮养	nhh
932	。	w
933	"	w
934	姥	nhh
935	遂	d
936	目	v
937	之	r
938	为	v
939	郎	n
940	，	w
941	饮	v
942	酣	d
943	而	c
944	散	v
945	。	w
946	及旦	nt
947	，	w
948	尽	d
949	徙	v
950	其	r
951	囊橐	n
952	，	w
953	因	c
954	家	v
955	于	p
956	李	nhf
957	之	c
958	第	n
959	。	w
960	自是	d
961	生	nhh
962	屏迹	v
963	戢身	v
964	，	w
965	不复	d
966	与	c
967	亲知	nhh
968	相闻	v
969	，	w
970	日	nt
971	会	v
972	倡优	nhh
973	侪类	n
974	，	w
975	狎戏	v
976	游宴	v
977	。	w
978	囊	n
979	中	nd
980	尽	d
981	空	a
982	，	w
983	乃	c
984	鬻	v
985	骏乘	n
986	及	c
987	其	r
988	家僮	nhh
989	。	w
990	岁馀	nt
991	，	w
992	资财	n
993	仆马	n
994	荡然	v
995	。	w
996	迩来	nt
997	姥	nh
998	意	n
999	渐	d
1000	怠	a
1001	，	w
1002	娃	nhh
1003	情	n
1004	弥	d
1005	笃	a
1006	。	w
1007	他日	nt
1008	，	w
1009	娃	nhh
1010	谓	v
1011	生	nhh
1012	曰	v
1013	：	w
1014	"	w
1015	与	c
1016	郎	nh
1017	相知	v
1018	一	m
1019	年	nt
1020	，	w
1021	尚	d
1022	无	v
1023	孕	v
1024	嗣	n
1025	。	w
1026	常	d
1027	闻	v
1028	竹林神	nl
1029	者	r
1030	，	w
1031	报应	n
1032	如	v
1033	响	n
1034	，	w
1035	将	vu
1036	致	v
1037	荐酹	v
1038	求	v
1039	之	r
1040	，	w
1041	可	vu
1042	乎	e
1043	？	w
1044	"	w
1045	生	nhh
1046	不知	v
1047	其	r
1048	计	n
1049	，	w
1050	大	d
1051	喜	a
1052	。	w
1053	乃	c
1054	质	v
1055	衣	n
1056	于	p
1057	肆	n
1058	，	w
1059	以	c
1060	备	v
1061	牢礼	n
1062	，	w
1063	与	c
1064	娃	nhh
1065	同	d
1066	谒	v
1067	祠宇	nl
1068	而	c
1069	祷祝	v
1070	焉	e
1071	，	w
1072	信宿	nt
1073	而	c
1074	返	vd
1075	。	w
1076	策	v
1077	驴	n
1078	而	c
1079	后	nd
1080	，	w
1081	至	vd
1082	里	ns
1083	北门	nl
1084	，	w
1085	娃	nhh
1086	谓	v
1087	生	nhh
1088	曰	v
1089	：	w
1090	"	w
1091	此	r
1092	东	nd
1093	转	vd
1094	小曲	nl
1095	中	nd
1096	，	w
1097	某	r
1098	之	u
1099	姨	nhh
1100	宅	nl
1101	也	e
1102	，	w
1103	将	d
1104	憩	v
1105	而	c
1106	觐	v
1107	之	r
1108	，	w
1109	可	vu
1110	乎	u
1111	？	w
1112	"	w
1113	生	nhh
1114	如	v
1115	其	r
1116	言	n
1117	，	w
1118	前行	vd
1119	不	d
1120	踰	v
1121	百步	n
1122	，	w
1123	果	d
1124	见	v
1125	一	m
1126	车门	nl
1127	。	w
1128	窥	v
1129	其	r
1130	际	n
1131	，	w
1132	甚	d
1133	弘敞	a
1134	。	w
1135	其	r
1136	青衣	nhh
1137	自	p
1138	车	n
1139	后	nd
1140	止	v
1141	之	u
1142	曰	v
1143	：	w
1144	"	w
1145	至	v
1146	矣	e
1147	。	w
1148	"	w
1149	生	nhh
1150	下	v
1151	驴	n
1152	，	w
1153	适	d
1154	有	v
1155	一	m
1156	人	nhh
1157	出	v
1158	访	v
1159	曰	v
1160	：	w
1161	"	w
1162	谁	r
1163	？	w
1164	"	w
1165	曰	v
1166	：	w
1167	"	w
1168	李娃	nhh
1169	也	e
1170	。	w
1171	"	w
1172	乃	c
1173	入	v
1174	告	v
1175	。	w
1176	俄	nt
1177	有	v
1178	一	m
1179	妪	nhh
1180	至	vd
1181	，	w
1182	年	n
1183	可	d
1184	四十	m
1185	馀	n
1186	，	w
1187	与	c
1188	生	nh
1189	相	d
1190	迎	v
1191	曰	v
1192	：	w
1193	"	w
1194	吾	r
1195	甥	nhh
1196	来	vd
1197	否	u
1198	？	w
1199	"	w
1200	娃	nhh
1201	下	vd
1202	车	n
1203	，	w
1204	妪	nhh
1205	迎	v
1206	访	v
1207	之	r
1208	曰	v
1209	：	w
1210	"	w
1211	何	r
1212	久	nt
1213	疎绝	v
1214	？	w
1215	"	w
1216	相视	v
1217	而	c
1218	笑	v
1219	。	w
1220	娃	nhh
1221	引	v
1222	生	nhh
1223	拜	v
1224	之	r
1225	，	w
1226	既	d
1227	见	v
1228	，	w
1229	遂	d
1230	偕	d
1231	入	v
1232	西戟门	nl
1233	偏院	nl
1234	。	w
1235	中	nd
1236	有	v
1237	山亭	nl
1238	，	w
1239	竹	n
1240	树	n
1241	葱	a
1242	蒨	a
1243	，	w
1244	池	n
1245	榭	nl
1246	幽	a
1247	绝	a
1248	。	w
1249	生	nhh
1250	谓	v
1251	娃	nhh
1252	曰	v
1253	：	w
1254	"	w
1255	此	r
1256	姨	nhh
1257	之	u
1258	私第	nl
1259	耶	e
1260	？	w
1261	"	w
1262	笑	v
1263	而	c
1264	不答	v
1265	，	w
1266	以	v
1267	他	r
1268	语	n
1269	对	v
1270	。	w
1271	俄	nt
1272	献	v
1273	茶果	n
1274	，	w
1275	甚	d
1276	珍奇	a
1277	。	w
1278	食顷	nt
1279	，	w
1280	有	v
1281	一	m
1282	人	nhh
1283	控	v
1284	大宛	n
1285	，	w
1286	汗	n
1287	流	v
1288	驰	v
1289	至	v
1290	曰	v
1291	：	w
1292	"	w
1293	姥	nhh
1294	遇	v
1295	暴疾	n
1296	颇	d
1297	甚	a
1298	，	w
1299	殆	d
1300	不识	v
1301	人	nhh
1302	，	w
1303	宜	vu
1304	速	d
1305	归	v
1306	。	w
1307	"	w
1308	娃	nhh
1309	谓	v
1310	姨	nhh
1311	曰	v
1312	：	w
1313	"	w
1314	方寸	n
1315	乱	v
1316	矣	e
1317	，	w
1318	某	r
1319	骑	v
1320	而	c
1321	前	nd
1322	去	vd
1323	，	w
1324	当	d
1325	令	v
1326	返	vd
1327	乘	n
1328	，	w
1329	便	d
1330	与	c
1331	郎	nhh
1332	偕	d
1333	来	vd
1334	。	w
1335	"	w
1336	生	nhh
1337	拟	v
1338	随	v
1339	之	r
1340	，	w
1341	其	r
1342	姨	nhh
1343	与	c
1344	侍儿	nhh
1345	偶语	v
1346	，	w
1347	以	p
1348	手	n
1349	挥	v
1350	之	r
1351	，	w
1352	令	v
1353	生	nhh
1354	止	v
1355	于	p
1356	户	nl
1357	外	nd
1358	，	w
1359	曰	v
1360	：	w
1361	"	w
1362	姥	nhh
1363	且	d
1364	殁	v
1365	矣	e
1366	，	w
1367	当	d
1368	与	c
1369	某	r
1370	议	v
1371	丧事	n
1372	，	w
1373	以	c
1374	济	v
1375	其	r
1376	急	n
1377	，	w
1378	奈何	r
1379	遽	d
1380	相随	v
1381	而	c
1382	去	vd
1383	？	w
1384	"	w
1385	乃	c
1386	止	v
1387	，	w
1388	共	d
1389	计	v
1390	其	r
1391	凶议	n
1392	斋祭	n
1393	之	u
1394	用	n
1395	。	w
1396	日	nt
1397	晚	a
1398	，	w
1399	乘	n
1400	不至	vd
1401	。	w
1402	姨	nhh
1403	言	v
1404	曰	v
1405	：	w
1406	"	w
1407	无	v
1408	复命	v
1409	何	r
1410	也	e
1411	？	w
1412	郎	nhh
1413	骤	v
1414	往	vd
1415	觇	v
1416	之	r
1417	，	w
1418	某	r
1419	当	d
1420	继	d
1421	至	vd
1422	。	w
1423	"	w
1424	生	nhh
1425	遂	d
1426	往	vd
1427	，	w
1428	至	vd
1429	旧	a
1430	宅	nl
1431	，	w
1432	门	nl
1433	扄	n
1434	钥	n
1435	甚	d
1436	密	a
1437	，	w
1438	以	p
1439	泥	n
1440	缄	v
1441	之	r
1442	。	w
1443	生	nhh
1444	大	d
1445	骇	v
1446	，	w
1447	诘	v
1448	其	r
1449	邻人	nhh
1450	。	w
1451	邻人	nhh
1452	曰	v
1453	：	w
1454	"	w
1455	李	nhf
1456	本	d
1457	税	v
1458	此	r
1459	而	c
1460	居	v
1461	，	w
1462	约	d
1463	已	d
1464	周	v
1465	矣	e
1466	。	w
1467	第	nl
1468	主	nhh
1469	自	d
1470	收	v
1471	，	w
1472	姥	nhh
1473	徙	v
1474	居	n
1475	而且	c
1476	再宿	nt
1477	矣	e
1478	。	w
1479	"	w
1480	徵	v
1481	徙	v
1482	何处	r
1483	，	w
1484	曰	v
1485	：	w
1486	"	w
1487	不详	v
1488	其	r
1489	所	n
1490	。	w
1491	"	w
1492	生	nhh
1493	将	d
1494	驰	v
1495	赴	vd
1496	宣阳	ns
1497	，	w
1498	以	c
1499	诘	v
1500	其	r
1501	姨	nhh
1502	，	w
1503	日	n
1504	已	d
1505	晚	a
1506	矣	e
1507	，	w
1508	计	v
1509	程	n
1510	不能	vu
1511	达	v
1512	。	w
1513	乃	c
1514	弛	v
1515	其	r
1516	装服	n
1517	，	w
1518	质	v
1519	馔	n
1520	而	c
1521	食	v
1522	，	w
1523	赁	v
1524	榻	n
1525	而	c
1526	寝	v
1527	，	w
1528	生	nhh
1529	恚怒	v
1530	方	d
1531	甚	d
1532	，	w
1533	自	p
1534	昏	nt
1535	达	v
1536	旦	nt
1537	，	w
1538	目不交睫	i
1539	。	w
1540	质明	nt
1541	，	w
1542	乃	c
1543	策	v
1544	蹇	n
1545	而	c
1546	去	v
1547	。	w
1548	既	d
1549	至	v
1550	，	w
1551	连	d
1552	扣	v
1553	其	r
1554	扉	n
1555	，	w
1556	食顷	nt
1557	无人	v
1558	应	v
1559	。	w
1560	生	nhh
1561	大呼	v
1562	数四	m
1563	，	w
1564	有	v
1565	宦者	n
1566	徐	d
1567	出	vd
1568	。	w
1569	生	nhh
1570	遽	d
1571	访	v
1572	之	r
1573	：	w
1574	"	w
1575	姨	nhh
1576	氏	n
1577	在	v
1578	乎	e
1579	？	w
1580	"	w
1581	曰	v
1582	：	w
1583	"	w
1584	无	v
1585	之	u
1586	。	w
1587	"	w
1588	生	nhh
1589	曰	v
1590	：	w
1591	"	w
1592	昨	nt
1593	暮	nt
1594	在	v
1595	此	r
1596	，	w
1597	何故	d
1598	匿	v
1599	之	r
1600	？	w
1601	"	w
1602	访	v
1603	其	r
1604	谁	r
1605	氏	n
1606	之	u
1607	第	nl
1608	，	w
1609	曰	v
1610	：	w
1611	"	w
1612	此	r
1613	崔	nhf
1614	尚书	no
1615	第	nl
1616	。	w
1617	昨者	nt
1618	有	v
1619	一	m
1620	人	nhh
1621	税	v
1622	此	r
1623	院	nl
1624	，	w
1625	云	v
1626	迟	v
1627	中表	nhh
1628	之	u
1629	远	d
1630	至	vd
1631	者	u
1632	，	w
1633	未	d
1634	暮	nt
1635	去	vd
1636	矣	e
1637	。	w
1638	"	w
1639	生	nhh
1640	惶惑	a
1641	发狂	v
1642	，	w
1643	罔知所措	v
1644	，	w
1645	因	c
1646	返	vd
1647	访	v
1648	布政	ns
1649	旧	a
1650	邸	nl
1651	。	w
1652	邸	nl
1653	主	nhh
1654	哀	v
1655	而	c
1656	进	v
1657	膳	n
1658	。	w
1659	生	nhh
1660	怨懑	v
1661	，	w
1662	绝食	v
1663	三	m
1664	日	nt
1665	，	w
1666	遘	v
1667	疾	n
1668	甚	d
1669	笃	a
1670	，	w
1671	旬	nt
1672	馀	n
1673	愈	d
1674	甚	a
1675	。	w
1676	邸	nl
1677	主	nhh
1678	惧	v
1679	其	r
1680	不起	v
1681	，	w
1682	徙	v
1683	之	r
1684	于	p
1685	凶肆	ns
1686	之中	nd
1687	。	w
1688	绵缀	a
1689	移时	v
1690	，	w
1691	合	a
1692	肆	nl
1693	之	u
1694	人	nhh
1695	，	w
1696	共	d
1697	伤叹	v
1698	而	c
1699	互	v
1700	饲	v
1701	之	r
1702	。	w
1703	后	nt
1704	稍	d
1705	愈	v
1706	，	w
1707	杖	v
1708	而	c
1709	能	vu
1710	起	v
1711	。	w
1712	由是	c
1713	凶肆	ns
1714	日	d
1715	假	v
1716	之	r
1717	，	w
1718	令	v
1719	执	v
1720	繐帷	n
1721	，	w
1722	获	v
1723	其	r
1724	直	n
1725	以	c
1726	自给	v
1727	。	w
1728	累月	nt
1729	，	w
1730	渐	d
1731	复	d
1732	壮	a
1733	，	w
1734	每	d
1735	听	v
1736	其	r
1737	哀歌	v
1738	，	w
1739	自	r
1740	叹	v
1741	不及	v
1742	逝	v
1743	者	u
1744	，	w
1745	辄	d
1746	呜咽	v
1747	流涕	v
1748	，	w
1749	不能	vu
1750	自	r
1751	止	v
1752	。	w
1753	归	v
1754	则	c
1755	效	v
1756	之	r
1757	。	w
1758	生	nhh
1759	聪敏	a
1760	者	u
1761	也	e
1762	，	w
1763	无何	nt
1764	，	w
1765	曲尽其妙	a
1766	，	w
1767	虽	c
1768	长安	ns
1769	无有	v
1770	伦比	v
1771	。	w
1772	初	nt
1773	，	w
1774	二	m
1775	肆	nl
1776	之	u
1777	佣	v
1778	凶器	n
1779	者	u
1780	，	w
1781	互	d
1782	争	v
1783	胜负	n
1784	。	w
1785	其	r
1786	东肆	ns
1787	车舆	n
1788	皆	d
1789	奇丽	a
1790	，	w
1791	殆	d
1792	不敌	v
1793	，	w
1794	唯	d
1795	哀挽	n
1796	劣	a
1797	焉	e
1798	。	w
1799	其	r
1800	东肆	ns
1801	长	nhh
1802	知	v
1803	生	nhh
1804	妙绝	a
1805	，	w
1806	乃	d
1807	醵	v
1808	钱	n
1809	二万	m
1810	索	v
1811	顾	v
1812	焉	e
1813	。	w
1814	其	r
1815	党	nhh
1816	耆旧	nhh
1817	，	w
1818	共	d
1819	较	v
1820	其	r
1821	所	u
1822	能	v
1823	者	u
1824	，	w
1825	阴	d
1826	教	v
1827	生	nhh
1828	新	a
1829	声	n
1830	，	w
1831	而	c
1832	相	d
1833	赞和	v
1834	。	w
1835	累旬	nt
1836	，	w
1837	人	nhh
1838	莫	d
1839	知	v
1840	之	r
1841	。	w
1842	其	r
1843	二	m
1844	肆	nl
1845	长	nhh
1846	相	d
1847	谓	v
1848	曰	v
1849	：	w
1850	"	w
1851	我	r
1852	欲	v
1853	各	d
1854	阅	v
1855	所	r
1856	佣	v
1857	之	u
1858	器	n
1859	于	p
1860	天门街	ns
1861	，	w
1862	以	c
1863	较	v
1864	优劣	a
1865	。	w
1866	不胜	v
1867	者	u
1868	，	w
1869	罚	v
1870	直	n
1871	五万	m
1872	，	w
1873	以	c
1874	备	v
1875	酒馔	n
1876	之	u
1877	用	v
1878	，	w
1879	可	vu
1880	乎	e
1881	？	w
1882	"	w
1883	二	m
1884	肆	nl
1885	许诺	v
1886	，	w
1887	乃	c
1888	邀	v
1889	立	v
1890	符契	n
1891	，	w
1892	署	v
1893	以	p
1894	保证	n
1895	，	w
1896	然后	c
1897	阅	v
1898	之	r
1899	。	w
1900	士女	nhh
1901	大	d
1902	和会	n
1903	，	w
1904	聚	v
1905	至	v
1906	数	m
1907	万	m
1908	。	w
1909	于是	c
1910	里胥	no
1911	告	v
1912	于	p
1913	贼曹	no
1914	，	w
1915	贼曹	no
1916	闻	v
1917	于	p
1918	京尹	no
1919	。	w
1920	四方	nd
1921	之	u
1922	士	nhh
1923	，	w
1924	尽	d
1925	赴	v
1926	趋	v
1927	焉	e
1928	，	w
1929	巷	nl
1930	无	d
1931	居	v
1932	人	nhh
1933	。	w
1934	自	p
1935	旦	nt
1936	阅	v
1937	之	r
1938	，	w
1939	及	v
1940	亭午	nt
1941	，	w
1942	历	d
1943	举	v
1944	辇舆	n
1945	威仪	n
1946	之	u
1947	具	n
1948	，	w
1949	西肆	ns
1950	皆	d
1951	不胜	v
1952	，	w
1953	师	n
1954	有	v
1955	惭色	n
1956	。	w
1957	乃	c
1958	置	v
1959	层	a
1960	榻	n
1961	于	p
1962	南	nd
1963	隅	nl
1964	，	w
1965	有	v
1966	长	a
1967	髯	n
1968	者	u
1969	，	w
1970	拥	v
1971	铎	n
1972	而	c
1973	进	vd
1974	，	w
1975	翊	v
1976	卫	nhh
1977	数	m
1978	人	nhh
1979	，	w
1980	于是	c
1981	奋髯	v
1982	扬眉	v
1983	，	w
1984	扼腕	v
1985	顿颡	v
1986	而	c
1987	登	v
1988	，	w
1989	乃	c
1990	歌	v
1991	《	w
1992	白马	n
1993	》	w
1994	之	u
1995	词	n
1996	。	w
1997	恃	v
1998	其	r
1999	夙	d
[truncated: 1,784 more rows]

## Sheet: so
	Term	LIU_SO value	MA_SO value	Consent of SO value
1	汧国夫人	1	1	T
2	李娃	0	0	T
3	，	0	0	T
4	长安	0	0	T
5	之	0	0	T
6	倡女	-1	-1	T
7	也	0	0	T
8	。	0	0	T
9	节行	0	0	T
10	瑰奇	1	1	T
11	，	0	0	T
12	有	0	0	T
13	足	0	0	T
14	称	1	1	T
15	者	0	0	T
16	。	0	0	T
17	故	0	0	T
18	监察御史	0	0	T
19	白行简	0	0	T
20	为	0	0	T
21	传述	0	0	T
22	。	0	0	T
23	天宝	0	0	T
24	中	0	0	T
25	，	0	0	T
26	有	0	0	T
27	常州	0	0	T
28	刺史	0	0	T
29	荥阳	0	0	T
30	公	0	0	T
31	者	0	0	T
32	，	0	0	T
33	略	0	0	T
34	其	0	0	T
35	名字	0	0	T
36	，	0	0	T
37	不	0		T
38	书	0	0	T
39	，	0	0	T
40	时望	0	0	T
41	甚	0	0	T
42	崇	1	1	T
43	，	0	0	T
44	家徒	0	0	T
45	甚	0	0	T
46	殷	1	1	T
47	。	0	0	T
48	知命	0	0	T
49	之	0	0	T
50	年	0	0	T
51	，	0	0	T
52	有	0	0	T
53	一	0	0	T
54	子	0	0	T
55	，	0	0	T
56	始	0	0	T
57	弱冠	0	0	T
58	矣	0	0	T
59	，	0	0	T
60	隽朗	1	1	T
61	有	0	0	T
62	词藻	1	1	T
63	，	0	0	T
64	迥然	1	1	T
65	不群	1	1	T
66	，	0	0	T
67	深	0	0	T
68	为	0	0	T
69	时辈	0	0	T
70	推伏	1	1	T
71	。	0	0	T
72	其	0	0	T
73	父	0	0	T
74	爱	1	1	T
75	而	0	0	T
76	器	1	1	T
77	之	0	0	T
78	，	0	0	T
79	曰	0	0	T
80	：	0	0	T
81	"	0	0	T
82	此	0	0	T
83	吾	0	0	T
84	家	0	0	T
85	千里驹	1	1	T
86	也	0	0	T
87	。	0	0	T
88	"	0	0	T
89	应	0	0	T
90	乡赋	0	0	T
91	秀才	0	0	T
92	举	1	1	T
93	，	0	0	T
94	将	0	0	T
95	行	0	0	T
96	，	0	0	T
97	乃	0	0	T
98	盛	0	0	T
99	其	0	0	T
100	服玩	0	0	T
101	车马	0	0	T
102	之	0	0	T
103	饰	0	0	T
104	，	0	0	T
105	计	0	0	T
106	其	0	0	T
107	京师	0	0	T
108	薪储	0	0	T
109	之	0	0	T
110	费	0	0	T
111	。	0	0	T
112	谓	0	0	T
113	之	0	0	T
114	曰	0	0	T
115	：	0	0	T
116	"	0	0	T
117	吾	0	0	T
118	观	0	0	T
119	尔	0	0	T
120	之	0	0	T
121	才	1	1	T
122	，	0	0	T
123	当	0	0	T
124	一	0	0	T
125	战	0	0	T
126	而	0	0	T
127	霸	1	1	T
128	。	0	0	T
129	今	0	0	T
130	备	0	0	T
131	二	0	0	T
132	载	0	0	T
133	之	0	0	T
134	用	0	0	T
135	，	0	0	T
136	且	0	0	T
137	丰	0	1	F
138	尔	0	0	T
139	之	0	0	T
140	给	0	0	T
141	，	0	0	T
142	将	0	0	T
143	为	0	0	T
144	其	0	0	T
145	志	0	0	T
146	也	0	0	T
147	。	0	0	T
148	"	0	0	T
149	生	0	0	T
150	亦	0	0	T
151	自负	-1	-1	T
152	视	0	0	T
153	上第	0	1	F
154	如	0	0	T
155	指掌	0	1	F
156	。	0	0	T
157	自	0	0	T
158	毗陵	0	0	T
159	发	0	0	T
160	，	0	0	T
161	月馀	0	0	T
162	抵	0	0	T
163	长安	0	0	T
164	，	0	0	T
165	居	0	0	T
166	于	0	0	T
167	布政里	0	0	T
168	。	0	0	T
169	尝	0	0	T
170	游	0	0	T
171	东市	0	0	T
172	还	0	0	T
173	，	0	0	T
174	自	0	0	T
175	平康	0	0	T
176	东	0	0	T
177	门	0	0	T
178	入	0	0	T
179	，	0	0	T
180	将	0	0	T
181	访	0	0	T
182	友	0	0	T
183	于	0	0	T
184	西南	0	0	T
185	。	0	0	T
186	至	0	0	T
187	鸣珂曲	0	0	T
188	，	0	0	T
189	见	0	0	T
190	一	0	0	T
191	宅	0	0	T
192	，	0	0	T
193	门庭	0	0	T
194	不甚			T
195	广	0	1	F
196	，	0	0	T
197	而	0	0	T
198	室宇	0	0	T
199	严邃	0	-1	F
200	，	0	0	T
201	阖	0	0	T
202	一	0	0	T
203	扉	0	0	T
204	。	0	0	T
205	有	0	0	T
206	娃	0	0	T
207	方	0	0	T
208	凭	0	0	T
209	一	0	0	T
210	双鬟	0	0	T
211	青衣	0	0	T
212	立	0	0	T
213	，	0	0	T
214	妖姿	1	1	T
215	要妙	1	1	T
216	，	0	0	T
217	绝代	1	1	T
218	未有	0	0	T
219	。	0	0	T
220	生	0	0	T
221	忽	0	0	T
222	见	0	0	T
223	之	0	0	T
224	，	0	0	T
225	不觉	0	0	T
226	停骖	0	0	T
227	久	0	0	T
228	之	0	0	T
229	，	0	0	T
230	徘徊	0	0	T
231	不能			T
232	去	0	0	T
233	。	0	0	T
234	乃	0	0	T
235	诈	0	-1	F
236	坠	0	0	T
237	鞭	0	0	T
238	于	0	0	T
239	地	0	0	T
240	，	0	0	T
241	候	0	0	T
242	其	0	0	T
243	從者	0	0	T
244	，	0	0	T
245	勑	0	0	T
246	取	0	0	T
247	之	0	0	T
248	，	0	0	T
249	累	0	0	T
250	眄	0	0	T
251	于	0	0	T
252	娃	0	0	T
253	，	0	0	T
254	娃	0	0	T
255	回眸	0	1	F
256	凝睇	0	0	T
257	，	0	0	T
258	情	0	0	T
259	甚	0	0	T
260	相慕	1	1	T
261	，	0	0	T
262	竟	0	0	T
263	不敢			T
264	措辞	0	0	T
265	而	0	0	T
266	去	0	0	T
267	。	0	0	T
268	生	0	0	T
269	自尔	0	0	T
270	意	0	0	T
271	若	0	0	T
272	有失	0	-1	F
273	，	0	0	T
274	乃	0	0	T
275	密	0	0	T
276	徵	0	0	T
277	其	0	0	T
278	友	0	0	T
279	游	0	0	T
280	长安	0	0	T
281	之	0	0	T
282	熟	0	0	T
283	者	0	0	T
284	以	0	0	T
285	讯	0	0	T
286	之	0	0	T
287	。	0	0	T
288	友	0	0	T
289	曰	0	0	T
290	：	0	0	T
291	"	0	0	T
292	此	0	0	T
293	侠邪	-1	-1	T
294	女	0	0	T
295	李氏	0	0	T
296	宅	0	0	T
297	也	0	0	T
298	。	0	0	T
299	"	0	0	T
300	曰	0	0	T
301	：	0	0	T
302	"	0	0	T
303	娃	0	0	T
304	可	0	0	T
305	求	0	0	T
306	乎	0	0	T
307	？	0	0	T
308	"	0	0	T
309	对	0	0	T
310	曰	0	0	T
311	：	0	0	T
312	"	0	0	T
313	李氏	0	0	T
314	颇	0	0	T
315	赡	1	1	T
316	，	0	0	T
317	前	0	0	T
318	与	0	0	T
319	通	-1	-1	T
320	之	0	0	T
321	者	0	0	T
322	，	0	0	T
323	多	0	0	T
324	贵戚	1	1	T
325	豪族	1	1	T
326	，	0	0	T
327	所得	0	0	T
328	甚	0	0	T
329	广	1	1	T
330	，	0	0	T
331	非	0	0	T
332	累	0	0	T
333	百万	0	0	T
334	，	0	0	T
335	不能			T
336	动	0	0	T
337	其	0	0	T
338	志	0	0	T
339	也	0	0	T
340	。	0	0	T
341	"	0	0	T
342	生	0	0	T
343	曰	0	0	T
344	：	0	0	T
345	"	0	0	T
346	苟	0	0	T
347	患	0	-1	F
348	其	0	0	T
349	不谐	-1	-1	T
350	，	0	0	T
351	虽	0	0	T
352	百万	0	0	T
353	，	0	0	T
354	何	0		T
355	惜	0	-1	F
356	！	0	0	T
357	"	0	0	T
358	他日	0	0	T
359	，	0	0	T
360	乃	0	0	T
361	洁	0	1	F
362	其	0	0	T
363	衣服	0	0	T
364	，	0	0	T
365	盛	0	1	F
366	宾	0	0	T
367	從	0	0	T
368	而	0	0	T
369	往	0	0	T
370	。	0	0	T
371	扣	0	0	T
372	其	0	0	T
373	门	0	0	T
374	，	0	0	T
375	俄	0	0	T
376	有	0	0	T
377	侍儿	0	0	T
378	启	0	0	T
379	扄	0	0	T
380	。	0	0	T
381	生	0	0	T
382	曰	0	0	T
383	：	0	0	T
384	"	0	0	T
385	此	0	0	T
386	谁	0	0	T
387	之	0	0	T
388	第	0	0	T
389	耶	0	0	T
390	？	0	0	T
391	"	0	0	T
392	侍儿	0	0	T
393	不答	0	0	T
394	，	0	0	T
395	驰走	0	0	T
396	大呼	0	0	T
397	曰	0	0	T
398	：	0	0	T
399	"	0	0	T
400	前时	0	0	T
401	遗	0	0	T
402	策	0	0	T
403	郎	0	0	T
404	也	0	0	T
405	。	0	0	T
406	"	0	0	T
407	娃	0	0	T
408	大	0	0	T
409	悦	1	1	T
410	曰	0	0	T
411	：	0	0	T
412	"	0	0	T
413	尔	0	0	T
414	姑	0	0	T
415	止	0	0	T
416	之	0	0	T
417	，	0	0	T
418	吾	0	0	T
419	当	0	0	T
420	整妆	0	0	T
421	易	0	0	T
422	服	0	0	T
423	而	0	0	T
424	出	0	0	T
425	。	0	0	T
426	"	0	0	T
427	生	0	0	T
428	闻	0	0	T
429	之	0	0	T
430	，	0	0	T
431	私	0	0	T
432	喜	1	1	T
433	。	0	0	T
434	乃	0	0	T
435	引	0	0	T
436	至	0	0	T
437	萧墙	0	0	T
438	间	0	0	T
439	，	0	0	T
440	见	0	0	T
441	一	0	0	T
442	姥	0	0	T
443	垂白	0	0	T
444	上偻	0	-1	F
445	，	0	0	T
446	即	0	0	T
447	娃	0	0	T
448	母	0	0	T
449	也	0	0	T
450	。	0	0	T
451	生	0	0	T
452	跪拜	0	0	T
453	前	0	0	T
454	致词	0	0	T
455	曰	0	0	T
456	：	0	0	T
457	"	0	0	T
458	闻	0	0	T
459	兹	0	0	T
460	地	0	0	T
461	有	0	0	T
462	隙	0	0	T
463	院	0	0	T
464	，	0	0	T
465	愿	0	0	T
466	税	0	0	T
467	以	0	0	T
468	居	0	0	T
469	，	0	0	T
470	信	0	0	T
471	乎	0	0	T
472	？	0	0	T
473	"	0	0	T
474	姥	0	0	T
475	曰	0	0	T
476	：	0	0	T
477	"	0	0	T
478	惧	0	-1	F
479	其	0	0	T
480	浅陋	-1	-1	T
481	湫隘	-1	-1	T
482	，	0	0	T
483	不足	-1	-1	T
484	以	0	0	T
485	辱	-1	-1	T
486	长者	0	0	T
487	所	0	0	T
488	处	0	0	T
489	，	0	0	T
490	安	0		T
491	敢	0	0	T
492	言	0	0	T
493	直	0	0	T
494	耶	0	0	T
495	？	0	0	T
496	"	0	0	T
497	延	0	0	T
498	生	0	0	T
499	于	0	0	T
500	迟	0	0	T
501	宾	0	0	T
502	之	0	0	T
503	馆	0	0	T
504	，	0	0	T
505	馆宇	0	0	T
506	甚	0	0	T
507	丽	1	1	T
508	。	0	0	T
509	与	0	0	T
510	生	0	0	T
511	偶坐	0	0	T
512	，	0	0	T
513	因	0	0	T
514	曰	0	0	T
515	：	0	0	T
516	"	0	0	T
517	某	0	0	T
518	有	0	0	T
519	女	0	0	T
520	娇小	0	1	F
521	，	0	0	T
522	技艺	0	0	T
523	薄劣	-1	-1	T
524	，	0	0	T
525	欣	1	1	T
526	见	0	0	T
527	宾客	0	0	T
528	，	0	0	T
529	愿	0	0	T
530	将	0	0	T
531	见	0	0	T
532	之	0	0	T
533	。	0	0	T
534	"	0	0	T
535	乃	0	0	T
536	命	0	0	T
537	娃	0	0	T
538	出	0	0	T
539	，	0	0	T
540	明眸	1	1	T
541	皓腕	1	1	T
542	，	0	0	T
543	举步	0	0	T
544	艳冶	1	1	T
545	。	0	0	T
546	生	0	0	T
547	遂	0	0	T
548	惊起	1	-1	F
549	，	0	0	T
550	莫	0		T
551	敢	0	0	T
552	仰视	0	0	T
553	。	0	0	T
554	与	0	0	T
555	之	0	0	T
556	拜	0	0	T
557	毕	0	0	T
558	，	0	0	T
559	叙	0	0	T
560	寒燠	0	0	T
561	，	0	0	T
562	触类	0	0	T
563	妍媚	1	1	T
564	，	0	0	T
565	目所未睹	1	1	T
566	。	0	0	T
567	复	0	0	T
568	坐	0	0	T
569	，	0	0	T
570	烹茶	0	0	T
571	斟酒	0	0	T
572	，	0	0	T
573	器用	0	0	T
574	甚	0	0	T
575	洁	1	1	T
576	。	0	0	T
577	久	0	0	T
578	之	0	0	T
579	日暮	0	0	T
580	，	0	0	T
581	鼓声	0	0	T
582	四	0	0	T
583	动	0	0	T
584	。	0	0	T
585	姥	0	0	T
586	访	0	0	T
587	其	0	0	T
588	居	0	0	T
589	远近	0	0	T
590	。	0	0	T
591	生	0	0	T
592	绐	0	-1	F
593	之	0	0	T
594	曰	0	0	T
595	：	0	0	T
596	"	0	0	T
597	在	0	0	T
598	延平门	0	0	T
599	外	0	0	T
600	数	0	0	T
601	里	0	0	T
602	。	0	0	T
603	"	0	0	T
604	冀	0	0	T
605	其	0	0	T
606	远	0	0	T
607	而	0	0	T
608	见	0	0	T
609	留	0	0	T
610	也	0	0	T
611	。	0	0	T
612	姥	0	0	T
613	曰	0	0	T
614	：	0	0	T
615	"	0	0	T
616	鼓	0	0	T
617	已	0	0	T
618	发	0	0	T
619	矣	0	0	T
620	，	0	0	T
621	当	0	0	T
622	速	0	0	T
623	归	0	0	T
624	，	0	0	T
625	无	0		T
626	犯禁	-1	-1	T
627	。	0	0	T
628	"	0	0	T
629	生	0	0	T
630	曰	0	0	T
631	：	0	0	T
632	"	0	0	T
633	幸	1	1	T
634	接	0	0	T
635	欢笑	1	1	T
636	，	0	0	T
637	不知	0	0	T
638	日	0	0	T
639	之	0	0	T
640	云夕	0	0	T
641	。	0	0	T
642	道里	0	0	T
643	辽阔	0	-1	F
644	，	0	0	T
645	城内	0	0	T
646	又	0	0	T
647	无	-1		F
648	亲戚	0	0	T
649	，	0	0	T
650	将	0	0	T
651	若之何	0	0	T
652	？	0	0	T
653	"	0	0	T
654	娃	0	0	T
655	曰	0	0	T
656	：	0	0	T
657	"	0	0	T
658	不	0		T
659	见责	-1	-1	T
660	僻陋	-1	-1	T
661	，	0	0	T
662	方	0	0	T
663	将	0	0	T
664	居	0	0	T
665	之	0	0	T
666	，	0	0	T
667	宿	0	0	T
668	何	0		T
669	害	0	-1	F
670	焉	0	0	T
671	。	0	0	T
672	"	0	0	T
673	生	0	0	T
674	数	0	0	T
675	目	0	0	T
676	姥	0	0	T
677	，	0	0	T
678	姥	0	0	T
679	曰	0	0	T
680	：	0	0	T
681	"	0	0	T
682	唯唯	0	0	T
683	。	0	0	T
684	"	0	0	T
685	生	0	0	T
686	乃	0	0	T
687	召	0	0	T
688	其	0	0	T
689	家僮	0	0	T
690	，	0	0	T
691	持	0	0	T
692	双	0	0	T
693	缣	0	0	T
694	，	0	0	T
695	请	0	0	T
696	以	0	0	T
697	备	0	0	T
698	一	0	0	T
699	宵	0	0	T
700	之	0	0	T
701	馔	0	0	T
702	。	0	0	T
703	娃	0	0	T
704	笑	1	1	T
705	而	0	0	T
706	止	0	0	T
707	之	0	0	T
708	曰	0	0	T
709	：	0	0	T
710	"	0	0	T
711	宾主	0	0	T
712	之	0	0	T
713	仪	0	0	T
714	，	0	0	T
715	且	0	0	T
716	不然	0	0	T
717	也	0	0	T
718	。	0	0	T
719	今夕	0	0	T
720	之	0	0	T
721	费	0	0	T
722	，	0	0	T
723	愿	0	0	T
724	以	0	0	T
725	贫窭	-1	-1	T
726	之	0	0	T
727	家	0	0	T
728	，	0	0	T
729	随	0	0	T
730	其	0	0	T
731	粗粝	-1	-1	T
732	以	0	0	T
733	进	0	0	T
734	之	0	0	T
735	。	0	0	T
736	其馀	0	0	T
737	以	0	0	T
738	俟	0	0	T
739	他辰	0	0	T
740	。	0	0	T
741	"	0	0	T
742	固辞	0	0	T
743	，	0	0	T
744	终	0	0	T
745	不许	0	0	T
746	。	0	0	T
747	俄	0	0	T
748	徙	0	0	T
749	坐	0	0	T
750	西堂	0	0	T
751	，	0	0	T
752	帷幙	0	0	T
753	帘	0	0	T
754	榻	0	0	T
755	，	0	0	T
756	焕然	1	1	T
757	夺目	1	1	T
758	；	0	0	T
759	妆奁	0	0	T
760	衾枕	0	0	T
761	，	0	0	T
762	亦	0	0	T
763	皆	0	0	T
764	侈丽	1	1	T
765	。	0	0	T
766	乃	0	0	T
767	张	0	0	T
768	烛	0	0	T
769	进	0	0	T
770	馔	0	0	T
771	，	0	0	T
772	品味	0	0	T
773	甚	0	0	T
774	盛	0	1	F
775	。	0	0	T
776	彻	0	0	T
777	馔	0	0	T
778	，	0	0	T
779	姥	0	0	T
780	起	0	0	T
781	。	0	0	T
782	生	0	0	T
783	娃	0	0	T
784	谈话	0	0	T
785	方	0	0	T
786	切	1	1	T
787	，	0	0	T
788	诙谐	1	1	T
789	调笑	1	0	F
790	，	0	0	T
791	无所不至	0	0	T
792	。	0	0	T
793	生	0	0	T
794	曰	0	0	T
795	：	0	0	T
796	"	0	0	T
797	前	0	0	T
798	偶	0	0	T
799	过	0	0	T
800	卿	0	0	T
801	门	0	0	T
802	，	0	0	T
803	遇	0	0	T
804	卿	0	0	T
805	适	0	0	T
806	在	0	0	T
807	屏	0	0	T
808	间	0	0	T
809	。	0	0	T
810	厥后	0	0	T
811	心	0	0	T
812	常	0	0	T
813	勤	0	0	T
814	念	1	1	T
815	，	0	0	T
816	虽	0	0	T
817	寝	0	0	T
818	与	0	0	T
819	食	0	0	T
820	，	0	0	T
821	未尝			T
822	或	0	0	T
823	舍	1	-1	F
824	。	0	0	T
825	"	0	0	T
826	娃	0	0	T
827	答	0	0	T
828	曰	0	0	T
829	：	0	0	T
830	"	0	0	T
831	我	0	0	T
832	心	0	0	T
833	亦	0	0	T
834	如	1	0	F
835	之	0	0	T
836	。	0	0	T
837	"	0	0	T
838	生	0	0	T
839	曰	0	0	T
840	：	0	0	T
841	"	0	0	T
842	今	0	0	T
843	之	0	0	T
844	来	0	0	T
845	，	0	0	T
846	非	0	0	T
847	直	0	0	T
848	求	0	0	T
849	居	0	0	T
850	而已	0	0	T
851	，	0	0	T
852	愿	0	0	T
853	偿	0	1	F
854	平生	0	0	T
855	之	0	0	T
856	志	0	0	T
857	。	0	0	T
858	但	0	0	T
859	未知	-1	-1	T
860	命	0	0	T
861	也	0	0	T
862	若何	0	0	T
863	。	0	0	T
864	"	0	0	T
865	言	0	0	T
866	未	0	-1	F
867	终	0	0	T
868	，	0	0	T
869	姥	0	0	T
870	至	0	0	T
871	，	0	0	T
872	询	0	0	T
873	其	0	0	T
874	故	0	0	T
875	，	0	0	T
876	具	0	0	T
877	以	0	0	T
878	告	0	0	T
879	。	0	0	T
880	姥	0	0	T
881	笑	1	1	T
882	曰	0	0	T
883	：	0	0	T
884	"	0	0	T
885	男女	0	0	T
886	之际	0	0	T
887	，	0	0	T
888	大欲	0	0	T
889	存	0	0	T
890	焉	0	0	T
891	。	0	0	T
892	情	0	0	T
893	苟	0	0	T
894	相得	1	1	T
895	，	0	0	T
896	虽	0	0	T
897	父母	0	0	T
898	命	0	0	T
899	，	0	0	T
900	不能			T
901	制	0	-1	F
902	也	0	0	T
903	。	0	0	T
904	女子	0	0	T
905	固	0	0	T
906	陋	-1	-1	T
907	，	0	0	T
908	曷	0	0	T
909	足以	0	0	T
910	荐	0	0	T
911	君子	0	0	T
912	之	0	0	T
913	枕席	0	0	T
914	！	0	0	T
915	"	0	0	T
916	生	0	0	T
917	遂	0	0	T
918	下阶	0	0	T
919	，	0	0	T
920	拜	0	0	T
921	而	0	0	T
922	谢	0	1	F
923	之	0	0	T
924	曰	0	0	T
925	：	0	0	T
926	"	0	0	T
927	愿	0	0	T
928	以	0	0	T
929	己	0	0	T
930	为	0	0	T
931	厮养	-1	-1	T
932	。	0	0	T
933	"	0	0	T
934	姥	0	0	T
935	遂	0	0	T
936	目	0	0	T
937	之	0	0	T
938	为	0	0	T
939	郎	1	0	F
940	，	0	0	T
941	饮	0	0	T
942	酣	0	1	F
943	而	0	0	T
944	散	0	0	T
945	。	0	0	T
946	及旦	0	0	T
947	，	0	0	T
948	尽	0	0	T
949	徙	0	0	T
950	其	0	0	T
951	囊橐	0	0	T
952	，	0	0	T
953	因	0	0	T
954	家	0	0	T
955	于	0	0	T
956	李	0	0	T
957	之	0	0	T
958	第	0	0	T
959	。	0	0	T
960	自是	0	0	T
961	生	0	0	T
962	屏迹	-1	-1	T
963	戢身	-1	-1	T
964	，	0	0	T
965	不复			T
966	与	0	0	T
967	亲知	0	0	T
968	相闻	0	0	T
969	，	0	0	T
970	日	0	0	T
971	会	0	0	T
972	倡优	-1	-1	T
973	侪类	-1	-1	T
974	，	0	0	T
975	狎戏	-1	-1	T
976	游宴	-1	-1	T
977	。	0	0	T
978	囊	0	0	T
979	中	0	0	T
980	尽	0	0	T
981	空	-1	-1	T
982	，	0	0	T
983	乃	0	0	T
984	鬻	-1	-1	T
985	骏乘	0	0	T
986	及	0	0	T
987	其	0	0	T
988	家僮	0	0	T
989	。	0	0	T
990	岁馀	0	0	T
991	，	0	0	T
992	资财	0	0	T
993	仆马	0	0	T
994	荡然	-1	-1	T
995	。	0	0	T
996	迩来	0	0	T
997	姥	0	0	T
998	意	0	0	T
999	渐	0	0	T
1000	怠	-1	-1	T
1001	，	0	0	T
1002	娃	0	0	T
1003	情	0	0	T
1004	弥	0	0	T
1005	笃	1	1	T
1006	。	0	0	T
1007	他日	0	0	T
1008	，	0	0	T
1009	娃	0	0	T
1010	谓	0	0	T
1011	生	0	0	T
1012	曰	0	0	T
1013	：	0	0	T
1014	"	0	0	T
1015	与	0	0	T
1016	郎	0	0	T
1017	相知	0	0	T
1018	一	0	0	T
1019	年	0	0	T
1020	，	0	0	T
1021	尚	0	0	T
1022	无	0		T
1023	孕	0	0	T
1024	嗣	0	0	T
1025	。	0	0	T
1026	常	0	0	T
1027	闻	0	0	T
1028	竹林神	0	0	T
1029	者	0	0	T
1030	，	0	0	T
1031	报应	0	0	T
1032	如	0	0	T
1033	响	1	1	T
1034	，	0	0	T
1035	将	0	0	T
1036	致	0	0	T
1037	荐酹	0	1	F
1038	求	0	0	T
1039	之	0	0	T
1040	，	0	0	T
1041	可	0	0	T
1042	乎	0	0	T
1043	？	0	0	T
1044	"	0	0	T
1045	生	0	0	T
1046	不知	0	0	T
1047	其	0	0	T
1048	计	0	0	T
1049	，	0	0	T
1050	大	0	0	T
1051	喜	1	1	T
1052	。	0	0	T
1053	乃	0	0	T
1054	质	-1	-1	T
1055	衣	0	0	T
1056	于	0	0	T
1057	肆	0	0	T
1058	，	0	0	T
1059	以	0	0	T
1060	备	0	0	T
1061	牢礼	0	0	T
1062	，	0	0	T
1063	与	0	0	T
1064	娃	0	0	T
1065	同	0	0	T
1066	谒	0	1	F
1067	祠宇	0	0	T
1068	而	0	0	T
1069	祷祝	1	1	T
1070	焉	0	0	T
1071	，	0	0	T
1072	信宿	0	0	T
1073	而	0	0	T
1074	返	0	0	T
1075	。	0	0	T
1076	策	0	0	T
1077	驴	0	0	T
1078	而	0	0	T
1079	后	0	0	T
1080	，	0	0	T
1081	至	0	0	T
1082	里	0	0	T
1083	北门	0	0	T
1084	，	0	0	T
1085	娃	0	0	T
1086	谓	0	0	T
1087	生	0	0	T
1088	曰	0	0	T
1089	：	0	0	T
1090	"	0	0	T
1091	此	0	0	T
1092	东	0	0	T
1093	转	0	0	T
1094	小曲	0	0	T
1095	中	0	0	T
1096	，	0	0	T
1097	某	0	0	T
1098	之	0	0	T
1099	姨	0	0	T
1100	宅	0	0	T
1101	也	0	0	T
1102	，	0	0	T
1103	将	0	0	T
1104	憩	0	0	T
1105	而	0	0	T
1106	觐	0	0	T
1107	之	0	0	T
1108	，	0	0	T
1109	可	0	0	T
1110	乎	0	0	T
1111	？	0	0	T
1112	"	0	0	T
1113	生	0	0	T
1114	如	0	0	T
1115	其	0	0	T
1116	言	0	0	T
1117	，	0	0	T
1118	前行	0	0	T
1119	不	0		T
1120	踰	0	0	T
1121	百步	0	0	T
1122	，	0	0	T
1123	果	0	0	T
1124	见	0	0	T
1125	一	0	0	T
1126	车门	0	0	T
1127	。	0	0	T
1128	窥	0	0	T
1129	其	0	0	T
1130	际	0	0	T
1131	，	0	0	T
1132	甚	0	0	T
1133	弘敞	1	1	T
1134	。	0	0	T
1135	其	0	0	T
1136	青衣	0	0	T
1137	自	0	0	T
1138	车	0	0	T
1139	后	0	0	T
1140	止	0	0	T
1141	之	0	0	T
1142	曰	0	0	T
1143	：	0	0	T
1144	"	0	0	T
1145	至	0	0	T
1146	矣	0	0	T
1147	。	0	0	T
1148	"	0	0	T
1149	生	0	0	T
1150	下	0	0	T
1151	驴	0	0	T
1152	，	0	0	T
1153	适	0	0	T
1154	有	0	0	T
1155	一	0	0	T
1156	人	0	0	T
1157	出	0	0	T
1158	访	0	0	T
1159	曰	0	0	T
1160	：	0	0	T
1161	"	0	0	T
1162	谁	0	0	T
1163	？	0	0	T
1164	"	0	0	T
1165	曰	0	0	T
1166	：	0	0	T
1167	"	0	0	T
1168	李娃	0	0	T
1169	也	0	0	T
1170	。	0	0	T
1171	"	0	0	T
1172	乃	0	0	T
1173	入	0	0	T
1174	告	0	0	T
1175	。	0	0	T
1176	俄	0	0	T
1177	有	0	0	T
1178	一	0	0	T
1179	妪	0	0	T
1180	至	0	0	T
1181	，	0	0	T
1182	年	0	0	T
1183	可	0	0	T
1184	四十	0	0	T
1185	馀	0	0	T
1186	，	0	0	T
1187	与	0	0	T
1188	生	0	0	T
1189	相	0	0	T
1190	迎	0	0	T
1191	曰	0	0	T
1192	：	0	0	T
1193	"	0	0	T
1194	吾	0	0	T
1195	甥	0	0	T
1196	来	0	0	T
1197	否	0	0	T
1198	？	0	0	T
1199	"	0	0	T
1200	娃	0	0	T
1201	下	0	0	T
1202	车	0	0	T
1203	，	0	0	T
1204	妪	0	0	T
1205	迎	0	0	T
1206	访	0	0	T
1207	之	0	0	T
1208	曰	0	0	T
1209	：	0	0	T
1210	"	0	0	T
1211	何	0	0	T
1212	久	0	0	T
1213	疎绝	-1	-1	T
1214	？	0	0	T
1215	"	0	0	T
1216	相视	0	0	T
1217	而	0	0	T
1218	笑	1	1	T
1219	。	0	0	T
1220	娃	0	0	T
1221	引	0	0	T
1222	生	0	0	T
1223	拜	0	0	T
1224	之	0	0	T
1225	，	0	0	T
1226	既	0	0	T
1227	见	0	0	T
1228	，	0	0	T
1229	遂	0	0	T
1230	偕	0	0	T
1231	入	0	0	T
1232	西戟门	0	0	T
1233	偏院	0	0	T
1234	。	0	0	T
1235	中	0	0	T
1236	有	0	0	T
1237	山亭	0	0	T
1238	，	0	0	T
1239	竹	0	0	T
1240	树	0	0	T
1241	葱	1	1	T
1242	蒨	1	1	T
1243	，	0	0	T
1244	池	0	0	T
1245	榭	0	0	T
1246	幽	1	1	T
1247	绝	1	1	T
1248	。	0	0	T
1249	生	0	0	T
1250	谓	0	0	T
1251	娃	0	0	T
1252	曰	0	0	T
1253	：	0	0	T
1254	"	0	0	T
1255	此	0	0	T
1256	姨	0	0	T
1257	之	0	0	T
1258	私第	0	0	T
1259	耶	0	0	T
1260	？	0	0	T
1261	"	0	0	T
1262	笑	1	1	T
1263	而	0	0	T
1264	不答	-1	-1	T
1265	，	0	0	T
1266	以	0	0	T
1267	他	0	0	T
1268	语	0	0	T
1269	对	0	0	T
1270	。	0	0	T
1271	俄	0	0	T
1272	献	0	0	T
1273	茶果	0	0	T
1274	，	0	0	T
1275	甚	0	0	T
1276	珍奇	1	1	T
1277	。	0	0	T
1278	食顷	0	0	T
1279	，	0	0	T
1280	有	0	0	T
1281	一	0	0	T
1282	人	0	0	T
1283	控	0	0	T
1284	大宛	0	0	T
1285	，	0	0	T
1286	汗	0	0	T
1287	流	0	0	T
1288	驰	-1	0	F
1289	至	0	0	T
1290	曰	0	0	T
1291	：	0	0	T
1292	"	0	0	T
1293	姥	0	0	T
1294	遇	0	0	T
1295	暴疾	-1	-1	T
1296	颇	0	0	T
1297	甚	-1	-1	T
1298	，	0	0	T
1299	殆	0	0	T
1300	不识	0	0	T
1301	人	0	0	T
1302	，	0	0	T
1303	宜	0	0	T
1304	速	0	0	T
1305	归	0	0	T
1306	。	0	0	T
1307	"	0	0	T
1308	娃	0	0	T
1309	谓	0	0	T
1310	姨	0	0	T
1311	曰	0	0	T
1312	：	0	0	T
1313	"	0	0	T
1314	方寸	0	0	T
1315	乱	-1	-1	T
1316	矣	0	0	T
1317	，	0	0	T
1318	某	0	0	T
1319	骑	0	0	T
1320	而	0	0	T
1321	前	0	0	T
1322	去	0	0	T
1323	，	0	0	T
1324	当	0	0	T
1325	令	0	0	T
1326	返	0	0	T
1327	乘	0	0	T
1328	，	0	0	T
1329	便	0	0	T
1330	与	0	0	T
1331	郎	0	0	T
1332	偕	0	0	T
1333	来	0	0	T
1334	。	0	0	T
1335	"	0	0	T
1336	生	0	0	T
1337	拟	0	0	T
1338	随	0	0	T
1339	之	0	0	T
1340	，	0	0	T
1341	其	0	0	T
1342	姨	0	0	T
1343	与	0	0	T
1344	侍儿	0	0	T
1345	偶语	0	0	T
1346	，	0	0	T
1347	以	0	0	T
1348	手	0	0	T
1349	挥	0	0	T
1350	之	0	0	T
1351	，	0	0	T
1352	令	0	0	T
1353	生	0	0	T
1354	止	0	0	T
1355	于	0	0	T
1356	户	0	0	T
1357	外	0	0	T
1358	，	0	0	T
1359	曰	0	0	T
1360	：	0	0	T
1361	"	0	0	T
1362	姥	0	0	T
1363	且	0	0	T
1364	殁	-1	-1	T
1365	矣	0	0	T
1366	，	0	0	T
1367	当	0	0	T
1368	与	0	0	T
1369	某	0	0	T
1370	议	0	0	T
1371	丧事	-1	-1	T
1372	，	0	0	T
1373	以	0	0	T
1374	济	1	1	T
1375	其	0	0	T
1376	急	-1	-1	T
1377	，	0	0	T
1378	奈何	0	0	T
1379	遽	0	0	T
1380	相随	0	0	T
1381	而	0	0	T
1382	去	0	0	T
1383	？	0	0	T
1384	"	0	0	T
1385	乃	0	0	T
1386	止	0	0	T
1387	，	0	0	T
1388	共	0	0	T
1389	计	0	0	T
1390	其	0	0	T
1391	凶议	0	0	T
1392	斋祭	0	0	T
1393	之	0	0	T
1394	用	0	0	T
1395	。	0	0	T
1396	日	0	0	T
1397	晚	0	0	T
1398	，	0	0	T
1399	乘	0	0	T
1400	不至	0	0	T
1401	。	0	0	T
1402	姨	0	0	T
1403	言	0	0	T
1404	曰	0	0	T
1405	：	0	0	T
1406	"	0	0	T
1407	无	0		T
1408	复命	0	0	T
1409	何	0	0	T
1410	也	0	0	T
1411	？	0	0	T
1412	郎	0	0	T
1413	骤	0	0	T
1414	往	0	0	T
1415	觇	0	0	T
1416	之	0	0	T
1417	，	0	0	T
1418	某	0	0	T
1419	当	0	0	T
1420	继	0	0	T
1421	至	0	0	T
1422	。	0	0	T
1423	"	0	0	T
1424	生	0	0	T
1425	遂	0	0	T
1426	往	0	0	T
1427	，	0	0	T
1428	至	0	0	T
1429	旧	0	0	T
1430	宅	0	0	T
1431	，	0	0	T
1432	门	0	0	T
1433	扄	0	0	T
1434	钥	0	0	T
1435	甚	0	0	T
1436	密	0	0	T
1437	，	0	0	T
1438	以	0	0	T
1439	泥	0	0	T
1440	缄	0	0	T
1441	之	0	0	T
1442	。	0	0	T
1443	生	0	0	T
1444	大	0	0	T
1445	骇	-1	-1	T
1446	，	0	0	T
1447	诘	0	0	T
1448	其	0	0	T
1449	邻人	0	0	T
1450	。	0	0	T
1451	邻人	0	0	T
1452	曰	0	0	T
1453	：	0	0	T
1454	"	0	0	T
1455	李	0	0	T
1456	本	0	0	T
1457	税	0	0	T
1458	此	0	0	T
1459	而	0	0	T
1460	居	0	0	T
1461	，	0	0	T
1462	约	0	0	T
1463	已	0	0	T
1464	周	0	0	T
1465	矣	0	0	T
1466	。	0	0	T
1467	第	0	0	T
1468	主	0	0	T
1469	自	0	0	T
1470	收	0	0	T
1471	，	0	0	T
1472	姥	0	0	T
1473	徙	0	0	T
1474	居	0	0	T
1475	而且	0	0	T
1476	再宿	0	0	T
1477	矣	0	0	T
1478	。	0	0	T
1479	"	0	0	T
1480	徵	0	0	T
1481	徙	0	0	T
1482	何处	0	0	T
1483	，	0	0	T
1484	曰	0	0	T
1485	：	0	0	T
1486	"	0	0	T
1487	不详	0	0	T
1488	其	0	0	T
1489	所	0	0	T
1490	。	0	0	T
1491	"	0	0	T
1492	生	0	0	T
1493	将	0	0	T
1494	驰	0	0	T
1495	赴	0	0	T
1496	宣阳	0	0	T
1497	，	0	0	T
1498	以	0	0	T
1499	诘	0	-1	F
1500	其	0	0	T
1501	姨	0	0	T
1502	，	0	0	T
1503	日	0	0	T
1504	已	0	0	T
1505	晚	0	0	T
1506	矣	0	0	T
1507	，	0	0	T
1508	计	0	0	T
1509	程	0	0	T
1510	不能			T
1511	达	0	0	T
1512	。	0	0	T
1513	乃	0	0	T
1514	弛	0	0	T
1515	其	0	0	T
1516	装服	0	0	T
1517	，	0	0	T
1518	质	0	-1	F
1519	馔	0	0	T
1520	而	0	0	T
1521	食	0	0	T
1522	，	0	0	T
1523	赁	0	0	T
1524	榻	0	0	T
1525	而	0	0	T
1526	寝	0	0	T
1527	，	0	0	T
1528	生	0	0	T
1529	恚怒	-1	-1	T
1530	方	0	0	T
1531	甚	0	0	T
1532	，	0	0	T
1533	自	0	0	T
1534	昏	0	0	T
1535	达	0	0	T
1536	旦	0	0	T
1537	，	0	0	T
1538	目不交睫	-1	-1	T
1539	。	0	0	T
1540	质明	0	0	T
1541	，	0	0	T
1542	乃	0	0	T
1543	策	0	0	T
1544	蹇	0	0	T
1545	而	0	0	T
1546	去	0	0	T
1547	。	0	0	T
1548	既	0	0	T
1549	至	0	0	T
1550	，	0	0	T
1551	连	0	0	T
1552	扣	0	0	T
1553	其	0	0	T
1554	扉	0	0	T
1555	，	0	0	T
1556	食顷	0	0	T
1557	无人	0	0	T
1558	应	0	0	T
1559	。	0	0	T
1560	生	0	0	T
1561	大呼	0	0	T
1562	数四	0	0	T
1563	，	0	0	T
1564	有	0	0	T
1565	宦者	0	0	T
1566	徐	0	0	T
1567	出	0	0	T
1568	。	0	0	T
1569	生	0	0	T
1570	遽	0	0	T
1571	访	0	0	T
1572	之	0	0	T
1573	：	0	0	T
1574	"	0	0	T
1575	姨	0	0	T
1576	氏	0	0	T
1577	在	0	0	T
1578	乎	0	0	T
1579	？	0	0	T
1580	"	0	0	T
1581	曰	0	0	T
1582	：	0	0	T
1583	"	0	0	T
1584	无	0		T
1585	之	0	0	T
1586	。	0	0	T
1587	"	0	0	T
1588	生	0	0	T
1589	曰	0	0	T
1590	：	0	0	T
1591	"	0	0	T
1592	昨	0	0	T
1593	暮	0	0	T
1594	在	0	0	T
1595	此	0	0	T
1596	，	0	0	T
1597	何故	0	0	T
1598	匿	-1	-1	T
1599	之	0	0	T
1600	？	0	0	T
1601	"	0	0	T
1602	访	0	0	T
1603	其	0	0	T
1604	谁	0	0	T
1605	氏	0	0	T
1606	之	0	0	T
1607	第	0	0	T
1608	，	0	0	T
1609	曰	0	0	T
1610	：	0	0	T
1611	"	0	0	T
1612	此	0	0	T
1613	崔	0	0	T
1614	尚书	0	0	T
1615	第	0	0	T
1616	。	0	0	T
1617	昨者	0	0	T
1618	有	0	0	T
1619	一	0	0	T
1620	人	0	0	T
1621	税	0	0	T
1622	此	0	0	T
1623	院	0	0	T
1624	，	0	0	T
1625	云	0	0	T
1626	迟	0	0	T
1627	中表	0	0	T
1628	之	0	0	T
1629	远	0	0	T
1630	至	0	0	T
1631	者	0	0	T
1632	，	0	0	T
1633	未	0		T
1634	暮	0	0	T
1635	去	0	0	T
1636	矣	0	0	T
1637	。	0	0	T
1638	"	0	0	T
1639	生	0	0	T
1640	惶惑	-1	-1	T
1641	发狂	-1	-1	T
1642	，	0	0	T
1643	罔知所措			T
1644	，	0	0	T
1645	因	0	0	T
1646	返	0	0	T
1647	访	0	0	T
1648	布政	0	0	T
1649	旧	0	0	T
1650	邸	0	0	T
1651	。	0	0	T
1652	邸	0	0	T
1653	主	0	0	T
1654	哀	-1	-1	T
1655	而	0	0	T
1656	进	0	0	T
1657	膳	0	0	T
1658	。	0	0	T
1659	生	0	0	T
1660	怨懑	-1	-1	T
1661	，	0	0	T
1662	绝食	-1	-1	T
1663	三	0	0	T
1664	日	0	0	T
1665	，	0	0	T
1666	遘	-1	0	F
1667	疾	-1	-1	T
1668	甚	0	0	T
1669	笃	-1	-1	T
1670	，	0	0	T
1671	旬	0	0	T
1672	馀	0	0	T
1673	愈	0	0	T
1674	甚	-1	-1	T
1675	。	0	0	T
1676	邸	0	0	T
1677	主	0	0	T
1678	惧	-1	-1	T
1679	其	0	0	T
1680	不起	-1	-1	T
1681	，	0	0	T
1682	徙	-1	0	F
1683	之	0	0	T
1684	于	0	0	T
1685	凶肆	0	-1	F
1686	之中	0	0	T
1687	。	0	0	T
1688	绵缀	0	-1	F
1689	移时	0	0	T
1690	，	0	0	T
1691	合	0	0	T
1692	肆	0	0	T
1693	之	0	0	T
1694	人	0	0	T
1695	，	0	0	T
1696	共	0	0	T
1697	伤叹	-1	-1	T
1698	而	0	0	T
1699	互	0	0	T
1700	饲	1	0	F
1701	之	0	0	T
1702	。	0	0	T
1703	后	0	0	T
1704	稍	0	0	T
1705	愈	1	1	T
1706	，	0	0	T
1707	杖	0	0	T
1708	而	0	0	T
1709	能	0	0	T
1710	起	1	0	F
1711	。	0	0	T
1712	由是	0	0	T
1713	凶肆	0	0	T
1714	日	0	0	T
1715	假	0	0	T
1716	之	0	0	T
1717	，	0	0	T
1718	令	0	0	T
1719	执	0	0	T
1720	繐帷	0	0	T
1721	，	0	0	T
1722	获	0	0	T
1723	其	0	0	T
1724	直	0	0	T
1725	以	0	0	T
1726	自给	0	0	T
1727	。	0	0	T
1728	累月	0	0	T
1729	，	0	0	T
1730	渐	0	0	T
1731	复	1	0	F
1732	壮	1	1	T
1733	，	0	0	T
1734	每	0	0	T
1735	听	0	0	T
1736	其	0	0	T
1737	哀歌	-1	-1	T
1738	，	0	0	T
1739	自	0	0	T
1740	叹	0	-1	F
1741	不及	-1	-1	T
1742	逝	0	-1	F
1743	者	0	0	T
1744	，	0	0	T
1745	辄	0	0	T
1746	呜咽	-1	-1	T
1747	流涕	-1	-1	T
1748	，	0	0	T
1749	不能			T
1750	自	0	0	T
1751	止	-1	0	F
1752	。	0	0	T
1753	归	0	0	T
1754	则	0	0	T
1755	效	0	0	T
1756	之	0	0	T
1757	。	0	0	T
1758	生	0	0	T
1759	聪敏	1	1	T
1760	者	0	0	T
1761	也	0	0	T
1762	，	0	0	T
1763	无何	0	0	T
1764	，	0	0	T
1765	曲尽其妙	1	1	T
1766	，	0	0	T
1767	虽	0	0	T
1768	长安	0	0	T
1769	无有			T
1770	伦比	1	0	F
1771	。	0	0	T
1772	初	0	0	T
1773	，	0	0	T
1774	二	0	0	T
1775	肆	0	0	T
1776	之	0	0	T
1777	佣	0	0	T
1778	凶器	0	0	T
1779	者	0	0	T
1780	，	0	0	T
1781	互	0	0	T
1782	争	0	0	T
1783	胜负	0	0	T
1784	。	0	0	T
1785	其	0	0	T
1786	东肆	0	0	T
1787	车舆	0	0	T
1788	皆	0	0	T
1789	奇丽	1	1	T
1790	，	0	0	T
1791	殆	0	0	T
1792	不敌	-1	-1	T
1793	，	0	0	T
1794	唯	0	0	T
1795	哀挽	0	0	T
1796	劣	-1	-1	T
1797	焉	0	0	T
1798	。	0	0	T
1799	其	0	0	T
1800	东肆	0	0	T
1801	长	0	0	T
1802	知	0	0	T
1803	生	0	0	T
1804	妙绝	1	1	T
1805	，	0	0	T
1806	乃	0	0	T
1807	醵	0	0	T
1808	钱	0	0	T
1809	二万	0	0	T
1810	索	0	0	T
1811	顾	0	0	T
1812	焉	0	0	T
1813	。	0	0	T
1814	其	0	0	T
1815	党	0	0	T
1816	耆旧	0	0	T
1817	，	0	0	T
1818	共	0	0	T
1819	较	0	0	T
1820	其	0	0	T
1821	所	0	0	T
1822	能	0	0	T
1823	者	0	0	T
1824	，	0	0	T
1825	阴	-1	0	F
1826	教	0	0	T
1827	生	0	0	T
1828	新	0	0	T
1829	声	0	0	T
1830	，	0	0	T
1831	而	0	0	T
1832	相	0	0	T
1833	赞和	0	0	T
1834	。	0	0	T
1835	累旬	0	0	T
1836	，	0	0	T
1837	人	0	0	T
1838	莫	0		T
1839	知	0	0	T
1840	之	0	0	T
1841	。	0	0	T
1842	其	0	0	T
1843	二	0	0	T
1844	肆	0	0	T
1845	长	0	0	T
1846	相	0	0	T
1847	谓	0	0	T
1848	曰	0	0	T
1849	：	0	0	T
1850	"	0	0	T
1851	我	0	0	T
1852	欲	0	0	T
1853	各	0	0	T
1854	阅	0	0	T
1855	所	0	0	T
1856	佣	0	0	T
1857	之	0	0	T
1858	器	0	0	T
1859	于	0	0	T
1860	天门街	0	0	T
1861	，	0	0	T
1862	以	0	0	T
1863	较	0	0	T
1864	优劣	0	0	T
1865	。	0	0	T
1866	不胜	-1	-1	T
1867	者	0	0	T
1868	，	0	0	T
1869	罚	-1	-1	T
1870	直	0	0	T
1871	五万	0	0	T
1872	，	0	0	T
1873	以	0	0	T
1874	备	0	0	T
1875	酒馔	0	0	T
1876	之	0	0	T
1877	用	0	0	T
1878	，	0	0	T
1879	可	0	0	T
1880	乎	0	0	T
1881	？	0	0	T
1882	"	0	0	T
1883	二	0	0	T
1884	肆	0	0	T
1885	许诺	0	0	T
1886	，	0	0	T
1887	乃	0	0	T
1888	邀	0	0	T
1889	立	0	0	T
1890	符契	0	0	T
1891	，	0	0	T
1892	署	0	0	T
1893	以	0	0	T
1894	保证	0	0	T
1895	，	0	0	T
1896	然后	0	0	T
1897	阅	0	0	T
1898	之	0	0	T
1899	。	0	0	T
1900	士女	0	0	T
1901	大	0	0	T
1902	和会	0	1	F
1903	，	0	0	T
1904	聚	0	0	T
1905	至	0	0	T
1906	数	0	0	T
1907	万	0	0	T
1908	。	0	0	T
1909	于是	0	0	T
1910	里胥	0	0	T
1911	告	0	0	T
1912	于	0	0	T
1913	贼曹	0	0	T
1914	，	0	0	T
1915	贼曹	0	0	T
1916	闻	0	0	T
1917	于	0	0	T
1918	京尹	0	0	T
1919	。	0	0	T
1920	四方	0	0	T
1921	之	0	0	T
1922	士	0	0	T
1923	，	0	0	T
1924	尽	0	0	T
1925	赴	0	0	T
1926	趋	0	0	T
1927	焉	0	0	T
1928	，	0	0	T
1929	巷	0	0	T
1930	无	0		T
1931	居	0	0	T
1932	人	0	0	T
1933	。	0	0	T
1934	自	0	0	T
1935	旦	0	0	T
1936	阅	0	0	T
1937	之	0	0	T
1938	，	0	0	T
1939	及	0	0	T
1940	亭午	0	0	T
1941	，	0	0	T
1942	历	0	0	T
1943	举	0	0	T
1944	辇舆	0	0	T
1945	威仪	0	0	T
1946	之	0	0	T
1947	具	0	0	T
1948	，	0	0	T
1949	西肆	0	0	T
1950	皆	0	0	T
1951	不胜	-1	-1	T
1952	，	0	0	T
1953	师	0	0	T
1954	有	0	0	T
1955	惭色	-1	-1	T
1956	。	0	0	T
1957	乃	0	0	T
1958	置	0	0	T
1959	层	0	0	T
1960	榻	0	0	T
1961	于	0	0	T
1962	南	0	0	T
1963	隅	0	0	T
1964	，	0	0	T
1965	有	0	0	T
1966	长	0	0	T
1967	髯	0	0	T
1968	者	0	0	T
1969	，	0	0	T
1970	拥	0	0	T
1971	铎	0	0	T
1972	而	0	0	T
1973	进	0	0	T
1974	，	0	0	T
1975	翊	0	0	T
1976	卫	0	0	T
1977	数	0	0	T
1978	人	0	0	T
1979	，	0	0	T
1980	于是	0	0	T
1981	奋髯	1	1	T
1982	扬眉	1	1	T
1983	，	0	0	T
1984	扼腕	0	0	T
1985	顿颡	0	0	T
1986	而	0	0	T
1987	登	0	0	T
1988	，	0	0	T
1989	乃	0	0	T
1990	歌	0	0	T
1991	《	0	0	T
1992	白马	0	0	T
1993	》	0	0	T
1994	之	0	0	T
1995	词	0	0	T
1996	。	0	0	T
1997	恃	0	0	T
1998	其	0	0	T
1999	夙	0	0	T
[truncated: 1,784 more rows]

## Sheet: sentiment classification score
	Term	POS	SO_value	sentiment_shifter_-1	SO_value_effective	for_phrase_sentiment_classification score	phrase_sentiment_classification_score
1	汧国夫人	no	1		1	1	FALSE
2	李娃	nh	0		0	0	FALSE
3	，	w	0		0	1	1
4	长安	ns	0		0	0	FALSE
5	之	u	0		0	0	FALSE
6	倡女	nhh	-1		-1	-1	FALSE
7	也	e	0		0	0	FALSE
8	。	w	0		0	-1	-1
9	节行	n	0		0	0	FALSE
10	瑰奇	a	1		1	1	FALSE
11	，	w	0		0	1	1
12	有	v	0		0	0	FALSE
13	足	d	0		0	0	FALSE
14	称	v	1		1	1	FALSE
15	者	u	0		0	0	FALSE
16	。	w	0		0	1	1
17	故	c	0		0	0	FALSE
18	监察御史	no	0		0	0	FALSE
19	白行简	nh	0		0	0	FALSE
20	为	v	0		0	0	FALSE
21	传述	n	0		0	0	FALSE
22	。	w	0		0	0	0
23	天宝	nt	0		0	0	FALSE
24	中	nd	0		0	0	FALSE
25	，	w	0		0	0	0
26	有	v	0		0	0	FALSE
27	常州	ns	0		0	0	FALSE
28	刺史	no	0		0	0	FALSE
29	荥阳	ns	0		0	0	FALSE
30	公	no	0		0	0	FALSE
31	者	r	0		0	0	FALSE
32	，	w	0		0	0	0
33	略	v	0		0	0	FALSE
34	其	r	0		0	0	FALSE
35	名字	n	0		0	0	FALSE
36	，	w	0		0	0	0
37	不	d		-1	0	0	FALSE
38	书	v	0		0	0	FALSE
39	，	w	0		0	0	0
40	时望	n	0		0	0	FALSE
41	甚	d	0		0	0	FALSE
42	崇	a	1		1	1	FALSE
43	，	w	0		0	1	1
44	家徒	nhh	0		0	0	FALSE
45	甚	d	0		0	0	FALSE
46	殷	a	1		1	1	FALSE
47	。	w	0		0	1	1
48	知命	nt	0		0	0	FALSE
49	之	u	0		0	0	FALSE
50	年	nt	0		0	0	FALSE
51	，	w	0		0	0	0
52	有	v	0		0	0	FALSE
53	一	m	0		0	0	FALSE
54	子	nhh	0		0	0	FALSE
55	，	w	0		0	0	0
56	始	d	0		0	0	FALSE
57	弱冠	n	0		0	0	FALSE
58	矣	e	0		0	0	FALSE
59	，	w	0		0	0	0
60	隽朗	a	1		1	1	FALSE
61	有	v	0		0	0	FALSE
62	词藻	n	1		1	1	FALSE
63	，	w	0		0	2	2
64	迥然	a	1		1	1	FALSE
65	不群	v	1		1	1	FALSE
66	，	w	0		0	2	2
67	深	d	0		0	0	FALSE
68	为	p	0		0	0	FALSE
69	时辈	nhh	0		0	0	FALSE
70	推伏	v	1		1	1	FALSE
71	。	w	0		0	1	1
72	其	r	0		0	0	FALSE
73	父	nhh	0		0	0	FALSE
74	爱	v	1		1	1	FALSE
75	而	c	0		0	0	FALSE
76	器	v	1		1	1	FALSE
77	之	r	0		0	0	FALSE
78	，	w	0		0	2	2
79	曰	v	0		0	0	FALSE
80	：	w	0		0	0	0
81	"	w	0		0	0	0
82	此	r	0		0	0	FALSE
83	吾	r	0		0	0	FALSE
84	家	n	0		0	0	FALSE
85	千里驹	n	1		1	1	FALSE
86	也	e	0		0	0	FALSE
87	。	w	0		0	1	1
88	"	w	0		0	0	0
89	应	v	0		0	0	FALSE
90	乡赋	n	0		0	0	FALSE
91	秀才	n	0		0	0	FALSE
92	举	v	1		1	1	FALSE
93	，	w	0		0	1	1
94	将	d	0		0	0	FALSE
95	行	v	0		0	0	FALSE
96	，	w	0		0	0	0
97	乃	d	0		0	0	FALSE
98	盛	v	0		0	0	FALSE
99	其	r	0		0	0	FALSE
100	服玩	n	0		0	0	FALSE
101	车马	n	0		0	0	FALSE
102	之	u	0		0	0	FALSE
103	饰	n	0		0	0	FALSE
104	，	w	0		0	0	0
105	计	v	0		0	0	FALSE
106	其	r	0		0	0	FALSE
107	京师	ns	0		0	0	FALSE
108	薪储	n	0		0	0	FALSE
109	之	u	0		0	0	FALSE
110	费	n	0		0	0	FALSE
111	。	w	0		0	0	0
112	谓	v	0		0	0	FALSE
113	之	r	0		0	0	FALSE
114	曰	v	0		0	0	FALSE
115	：	w	0		0	0	0
116	"	w	0		0	0	0
117	吾	r	0		0	0	FALSE
118	观	v	0		0	0	FALSE
119	尔	r	0		0	0	FALSE
120	之	u	0		0	0	FALSE
121	才	n	1		1	1	FALSE
122	，	w	0		0	1	1
123	当	vu	0		0	0	FALSE
124	一	m	0		0	0	FALSE
125	战	v	0		0	0	FALSE
126	而	c	0		0	0	FALSE
127	霸	v	1		1	1	FALSE
128	。	w	0		0	1	1
129	今	nt	0		0	0	FALSE
130	备	v	0		0	0	FALSE
131	二	m	0		0	0	FALSE
132	载	nt	0		0	0	FALSE
133	之	u	0		0	0	FALSE
134	用	n	0		0	0	FALSE
135	，	w	0		0	0	0
136	且	c	0		0	0	FALSE
137	丰	v	1		1	1	FALSE
138	尔	r	0		0	0	FALSE
139	之	u	0		0	0	FALSE
140	给	n	0		0	0	FALSE
141	，	w	0		0	1	1
142	将	v	0		0	0	FALSE
143	为	v	0		0	0	FALSE
144	其	r	0		0	0	FALSE
145	志	n	0		0	0	FALSE
146	也	e	0		0	0	FALSE
147	。	w	0		0	0	0
148	"	w	0		0	0	0
149	生	nhh	0		0	0	FALSE
150	亦	d	0		0	0	FALSE
151	自负	v	-1		-1	-1	FALSE
152	视	v	0		0	0	FALSE
153	上第	v	1		1	1	FALSE
154	如	v	0		0	0	FALSE
155	指掌	v	1		1	1	FALSE
156	。	w	0		0	1	1
157	自	p	0		0	0	FALSE
158	毗陵	ns	0		0	0	FALSE
159	发	vd	0		0	0	FALSE
160	，	w	0		0	0	0
161	月馀	nt	0		0	0	FALSE
162	抵	v	0		0	0	FALSE
163	长安	ns	0		0	0	FALSE
164	，	w	0		0	0	0
165	居	v	0		0	0	FALSE
166	于	p	0		0	0	FALSE
167	布政里	ns	0		0	0	FALSE
168	。	w	0		0	0	0
169	尝	d	0		0	0	FALSE
170	游	v	0		0	0	FALSE
171	东市	ns	0		0	0	FALSE
172	还	vd	0		0	0	FALSE
173	，	w	0		0	0	0
174	自	p	0		0	0	FALSE
175	平康	ns	0		0	0	FALSE
176	东	nd	0		0	0	FALSE
177	门	nl	0		0	0	FALSE
178	入	vd	0		0	0	FALSE
179	，	w	0		0	0	0
180	将	d	0		0	0	FALSE
181	访	v	0		0	0	FALSE
182	友	nhh	0		0	0	FALSE
183	于	p	0		0	0	FALSE
184	西南	nd	0		0	0	FALSE
185	。	w	0		0	0	0
186	至	v	0		0	0	FALSE
187	鸣珂曲	ns	0		0	0	FALSE
188	，	w	0		0	0	0
189	见	v	0		0	0	FALSE
190	一	m	0		0	0	FALSE
191	宅	nl	0		0	0	FALSE
192	，	w	0		0	0	0
193	门庭	nl	0		0	0	FALSE
194	不甚	d		-1	0	0	FALSE
195	广	a	1		-1	-1	FALSE
196	，	w	0		0	-1	-1
197	而	c	0		0	0	FALSE
198	室宇	nl	0		0	0	FALSE
199	严邃	a	-1		-1	-1	FALSE
200	，	w	0		0	-1	-1
201	阖	v	0		0	0	FALSE
202	一	m	0		0	0	FALSE
203	扉	n	0		0	0	FALSE
204	。	w	0		0	0	0
205	有	v	0		0	0	FALSE
206	娃	nhh	0		0	0	FALSE
207	方	d	0		0	0	FALSE
208	凭	v	0		0	0	FALSE
209	一	m	0		0	0	FALSE
210	双鬟	v	0		0	0	FALSE
211	青衣	nhh	0		0	0	FALSE
212	立	v	0		0	0	FALSE
213	，	w	0		0	0	0
214	妖姿	n	1		1	1	FALSE
215	要妙	a	1		1	1	FALSE
216	，	w	0		0	2	2
217	绝代	v	1		1	1	FALSE
218	未有	v	0		0	0	FALSE
219	。	w	0		0	1	1
220	生	nhh	0		0	0	FALSE
221	忽	d	0		0	0	FALSE
222	见	v	0		0	0	FALSE
223	之	u	0		0	0	FALSE
224	，	w	0		0	0	0
225	不觉	v	0		0	0	FALSE
226	停骖	v	0		0	0	FALSE
227	久	a	0		0	0	FALSE
228	之	u	0		0	0	FALSE
229	，	w	0		0	0	0
230	徘徊	v	0		0	0	FALSE
231	不能	vu		-1	0	0	FALSE
232	去	v	0		0	0	FALSE
233	。	w	0		0	0	0
234	乃	c	0		0	0	FALSE
235	诈	v	-1		-1	-1	FALSE
236	坠	v	0		0	0	FALSE
237	鞭	n	0		0	0	FALSE
238	于	p	0		0	0	FALSE
239	地	n	0		0	0	FALSE
240	，	w	0		0	-1	-1
241	候	v	0		0	0	FALSE
242	其	r	0		0	0	FALSE
243	從者	nhh	0		0	0	FALSE
244	，	w	0		0	0	0
245	勑	v	0		0	0	FALSE
246	取	v	0		0	0	FALSE
247	之	r	0		0	0	FALSE
248	，	w	0		0	0	0
249	累	d	0		0	0	FALSE
250	眄	v	0		0	0	FALSE
251	于	p	0		0	0	FALSE
252	娃	nhh	0		0	0	FALSE
253	，	w	0		0	0	0
254	娃	nhh	0		0	0	FALSE
255	回眸	v	1		1	1	FALSE
256	凝睇	v	0		0	0	FALSE
257	，	w	0		0	1	1
258	情	n	0		0	0	FALSE
259	甚	d	0		0	0	FALSE
260	相慕	v	1		1	1	FALSE
261	，	w	0		0	1	1
262	竟	d	0		0	0	FALSE
263	不敢	vu		-1	0	0	FALSE
264	措辞	v	0		0	0	FALSE
265	而	c	0		0	0	FALSE
266	去	v	0		0	0	FALSE
267	。	w	0		0	0	0
268	生	nhh	0		0	0	FALSE
269	自尔	d	0		0	0	FALSE
270	意	n	0		0	0	FALSE
271	若	vl	0		0	0	FALSE
272	有失	v	-1		-1	-1	FALSE
273	，	w	0		0	-1	-1
274	乃	d	0		0	0	FALSE
275	密	d	0		0	0	FALSE
276	徵	v	0		0	0	FALSE
277	其	r	0		0	0	FALSE
278	友	nhh	0		0	0	FALSE
279	游	v	0		0	0	FALSE
280	长安	ns	0		0	0	FALSE
281	之	u	0		0	0	FALSE
282	熟	a	0		0	0	FALSE
283	者	u	0		0	0	FALSE
284	以	c	0		0	0	FALSE
285	讯	v	0		0	0	FALSE
286	之	r	0		0	0	FALSE
287	。	w	0		0	0	0
288	友	nhh	0		0	0	FALSE
289	曰	v	0		0	0	FALSE
290	：	w	0		0	0	0
291	"	w	0		0	0	0
292	此	r	0		0	0	FALSE
293	侠邪	nl	-1		-1	-1	FALSE
294	女	nhh	0		0	0	FALSE
295	李氏	nh	0		0	0	FALSE
296	宅	nl	0		0	0	FALSE
297	也	e	0		0	0	FALSE
298	。	w	0		0	-1	-1
299	"	w	0		0	0	0
300	曰	v	0		0	0	FALSE
301	：	w	0		0	0	0
302	"	w	0		0	0	0
303	娃	nhh	0		0	0	FALSE
304	可	vu	0		0	0	FALSE
305	求	v	0		0	0	FALSE
306	乎	e	0		0	0	FALSE
307	？	w	0		0	0	0
308	"	w	0		0	0	0
309	对	v	0		0	0	FALSE
310	曰	v	0		0	0	FALSE
311	：	w	0		0	0	0
312	"	w	0		0	0	0
313	李氏	nh	0		0	0	FALSE
314	颇	d	0		0	0	FALSE
315	赡	a	1		1	1	FALSE
316	，	w	0		0	1	1
317	前	nt	0		0	0	FALSE
318	与	c	0		0	0	FALSE
319	通	v	-1		-1	-1	FALSE
320	之	u	0		0	0	FALSE
321	者	u	0		0	0	FALSE
322	，	w	0		0	-1	-1
323	多	d	0		0	0	FALSE
324	贵戚	nhh	1		1	1	FALSE
325	豪族	nhh	1		1	1	FALSE
326	，	w	0		0	2	2
327	所得	n	0		0	0	FALSE
328	甚	d	0		0	0	FALSE
329	广	a	1		1	1	FALSE
330	，	w	0		0	1	1
331	非	d	0		0	0	FALSE
332	累	v	0		0	0	FALSE
333	百万	m	0		0	0	FALSE
334	，	w	0		0	0	0
335	不能	vu		-1	0	0	FALSE
336	动	v	0		0	0	FALSE
337	其	r	0		0	0	FALSE
338	志	n	0		0	0	FALSE
339	也	e	0		0	0	FALSE
340	。	w	0		0	0	0
341	"	w	0		0	0	0
342	生	nhh	0		0	0	FALSE
343	曰	v	0		0	0	FALSE
344	：	w	0		0	0	0
345	"	w	0		0	0	0
346	苟	d	0		0	0	FALSE
347	患	v	-1		-1	-1	FALSE
348	其	r	0		0	0	FALSE
349	不谐	v	-1		-1	-1	FALSE
350	，	w	0		0	-2	-2
351	虽	c	0		0	0	FALSE
352	百万	m	0		0	0	FALSE
353	，	w	0		0	0	0
354	何	r		-1	0	0	FALSE
355	惜	v	-1		1	1	FALSE
356	！	w	0		0	1	1
357	"	w	0		0	0	0
358	他日	nt	0		0	0	FALSE
359	，	w	0		0	0	0
360	乃	d	0		0	0	FALSE
361	洁	v	1		1	1	FALSE
362	其	r	0		0	0	FALSE
363	衣服	n	0		0	0	FALSE
364	，	w	0		0	1	1
365	盛	v	1		1	1	FALSE
366	宾	nhh	0		0	0	FALSE
367	從	nhh	0		0	0	FALSE
368	而	c	0		0	0	FALSE
369	往	vd	0		0	0	FALSE
370	。	w	0		0	1	1
371	扣	v	0		0	0	FALSE
372	其	r	0		0	0	FALSE
373	门	nl	0		0	0	FALSE
374	，	w	0		0	0	0
375	俄	nt	0		0	0	FALSE
376	有	v	0		0	0	FALSE
377	侍儿	nhh	0		0	0	FALSE
378	启	v	0		0	0	FALSE
379	扄	n	0		0	0	FALSE
380	。	w	0		0	0	0
381	生	nhh	0		0	0	FALSE
382	曰	v	0		0	0	FALSE
383	：	w	0		0	0	0
384	"	w	0		0	0	0
385	此	r	0		0	0	FALSE
386	谁	r	0		0	0	FALSE
387	之	u	0		0	0	FALSE
388	第	nl	0		0	0	FALSE
389	耶	e	0		0	0	FALSE
390	？	w	0		0	0	0
391	"	w	0		0	0	0
392	侍儿	nhh	0		0	0	FALSE
393	不答	v	0		0	0	FALSE
394	，	w	0		0	0	0
395	驰走	v	0		0	0	FALSE
396	大呼	v	0		0	0	FALSE
397	曰	v	0		0	0	FALSE
398	：	w	0		0	0	0
399	"	w	0		0	0	0
400	前时	nt	0		0	0	FALSE
401	遗	v	0		0	0	FALSE
402	策	n	0		0	0	FALSE
403	郎	nhh	0		0	0	FALSE
404	也	e	0		0	0	FALSE
405	。	w	0		0	0	0
406	"	w	0		0	0	0
407	娃	nhh	0		0	0	FALSE
408	大	d	0		0	0	FALSE
409	悦	a	1		1	1	FALSE
410	曰	v	0		0	0	FALSE
411	：	w	0		0	1	1
412	"	w	0		0	0	0
413	尔	r	0		0	0	FALSE
414	姑	d	0		0	0	FALSE
415	止	v	0		0	0	FALSE
416	之	r	0		0	0	FALSE
417	，	w	0		0	0	0
418	吾	r	0		0	0	FALSE
419	当	d	0		0	0	FALSE
420	整妆	v	0		0	0	FALSE
421	易	v	0		0	0	FALSE
422	服	n	0		0	0	FALSE
423	而	c	0		0	0	FALSE
424	出	vd	0		0	0	FALSE
425	。	w	0		0	0	0
426	"	w	0		0	0	0
427	生	nhh	0		0	0	FALSE
428	闻	v	0		0	0	FALSE
429	之	r	0		0	0	FALSE
430	，	w	0		0	0	0
431	私	d	0		0	0	FALSE
432	喜	v	1		1	1	FALSE
433	。	w	0		0	1	1
434	乃	c	0		0	0	FALSE
435	引	v	0		0	0	FALSE
436	至	vd	0		0	0	FALSE
437	萧墙	n	0		0	0	FALSE
438	间	nd	0		0	0	FALSE
439	，	w	0		0	0	0
440	见	v	0		0	0	FALSE
441	一	m	0		0	0	FALSE
442	姥	nhh	0		0	0	FALSE
443	垂白	v	0		0	0	FALSE
444	上偻	v	-1		-1	-1	FALSE
445	，	w	0		0	-1	-1
446	即	d	0		0	0	FALSE
447	娃	nhh	0		0	0	FALSE
448	母	nhh	0		0	0	FALSE
449	也	e	0		0	0	FALSE
450	。	w	0		0	0	0
451	生	nhh	0		0	0	FALSE
452	跪拜	v	0		0	0	FALSE
453	前	nd	0		0	0	FALSE
454	致词	v	0		0	0	FALSE
455	曰	v	0		0	0	FALSE
456	：	w	0		0	0	0
457	"	w	0		0	0	0
458	闻	v	0		0	0	FALSE
459	兹	r	0		0	0	FALSE
460	地	n	0		0	0	FALSE
461	有	v	0		0	0	FALSE
462	隙	a	0		0	0	FALSE
463	院	nl	0		0	0	FALSE
464	，	w	0		0	0	0
465	愿	vu	0		0	0	FALSE
466	税	v	0		0	0	FALSE
467	以	c	0		0	0	FALSE
468	居	v	0		0	0	FALSE
469	，	w	0		0	0	0
470	信	a	0		0	0	FALSE
471	乎	e	0		0	0	FALSE
472	？	w	0		0	0	0
473	"	w	0		0	0	0
474	姥	nhh	0		0	0	FALSE
475	曰	v	0		0	0	FALSE
476	：	w	0		0	0	0
477	"	w	0		0	0	0
478	惧	v	-1		-1	-1	FALSE
479	其	r	0		0	0	FALSE
480	浅陋	a	-1		-1	-1	FALSE
481	湫隘	a	-1		-1	-1	FALSE
482	，	w	0		0	-3	-3
483	不足	d	-1		-1	-1	FALSE
484	以	c	0		0	0	FALSE
485	辱	v	-1		-1	-1	FALSE
486	长者	nhh	0		0	0	FALSE
487	所	u	0		0	0	FALSE
488	处	v	0		0	0	FALSE
489	，	w	0		0	-2	-2
490	安	d		-1	0	0	FALSE
491	敢	vu	0		0	0	FALSE
492	言	v	0		0	0	FALSE
493	直	n	0		0	0	FALSE
494	耶	e	0		0	0	FALSE
495	？	w	0		0	0	0
496	"	w	0		0	0	0
497	延	v	0		0	0	FALSE
498	生	nhh	0		0	0	FALSE
499	于	p	0		0	0	FALSE
500	迟	v	0		0	0	FALSE
501	宾	n	0		0	0	FALSE
502	之	u	0		0	0	FALSE
503	馆	n	0		0	0	FALSE
504	，	w	0		0	0	0
505	馆宇	nl	0		0	0	FALSE
506	甚	d	0		0	0	FALSE
507	丽	a	1		1	1	FALSE
508	。	w	0		0	1	1
509	与	c	0		0	0	FALSE
510	生	nhh	0		0	0	FALSE
511	偶坐	v	0		0	0	FALSE
512	，	w	0		0	0	0
513	因	c	0		0	0	FALSE
514	曰	v	0		0	0	FALSE
515	：	w	0		0	0	0
516	"	w	0		0	0	0
517	某	r	0		0	0	FALSE
518	有	v	0		0	0	FALSE
519	女	nhh	0		0	0	FALSE
520	娇小	a	1		1	1	FALSE
521	，	w	0		0	1	1
522	技艺	n	0		0	0	FALSE
523	薄劣	a	-1		-1	-1	FALSE
524	，	w	0		0	-1	-1
525	欣	v	1		1	1	FALSE
526	见	v	0		0	0	FALSE
527	宾客	nhh	0		0	0	FALSE
528	，	w	0		0	1	1
529	愿	vu	0		0	0	FALSE
530	将	v	0		0	0	FALSE
531	见	v	0		0	0	FALSE
532	之	r	0		0	0	FALSE
533	。	w	0		0	0	0
534	"	w	0		0	0	0
535	乃	c	0		0	0	FALSE
536	命	v	0		0	0	FALSE
537	娃	nhh	0		0	0	FALSE
538	出	vd	0		0	0	FALSE
539	，	w	0		0	0	0
540	明眸	n	1		1	1	FALSE
541	皓腕	n	1		1	1	FALSE
542	，	w	0		0	2	2
543	举步	v	0		0	0	FALSE
544	艳冶	a	1		1	1	FALSE
545	。	w	0		0	1	1
546	生	nhh	0		0	0	FALSE
547	遂	d	0		0	0	FALSE
548	惊起	v	-1		-1	-1	FALSE
549	，	w	0		0	-1	-1
550	莫	d		-1	0	0	FALSE
551	敢	vu	0		0	0	FALSE
552	仰视	v	0		0	0	FALSE
553	。	w	0		0	0	0
554	与	c	0		0	0	FALSE
555	之	r	0		0	0	FALSE
556	拜	v	0		0	0	FALSE
557	毕	v	0		0	0	FALSE
558	，	w	0		0	0	0
559	叙	v	0		0	0	FALSE
560	寒燠	n	0		0	0	FALSE
561	，	w	0		0	0	0
562	触类	n	0		0	0	FALSE
563	妍媚	a	1		1	1	FALSE
564	，	w	0		0	1	1
565	目所未睹	v	1		1	1	FALSE
566	。	w	0		0	1	1
567	复	d	0		0	0	FALSE
568	坐	v	0		0	0	FALSE
569	，	w	0		0	0	0
570	烹茶	v	0		0	0	FALSE
571	斟酒	v	0		0	0	FALSE
572	，	w	0		0	0	0
573	器用	n	0		0	0	FALSE
574	甚	d	0		0	0	FALSE
575	洁	v	1		1	1	FALSE
576	。	w	0		0	1	1
577	久	a	0		0	0	FALSE
578	之	u	0		0	0	FALSE
579	日暮	nt	0		0	0	FALSE
580	，	w	0		0	0	0
581	鼓声	n	0		0	0	FALSE
582	四	m	0		0	0	FALSE
583	动	v	0		0	0	FALSE
584	。	w	0		0	0	0
585	姥	nhh	0		0	0	FALSE
586	访	v	0		0	0	FALSE
587	其	r	0		0	0	FALSE
588	居	n	0		0	0	FALSE
589	远近	a	0		0	0	FALSE
590	。	w	0		0	0	0
591	生	nhh	0		0	0	FALSE
592	绐	v	-1		-1	-1	FALSE
593	之	r	0		0	0	FALSE
594	曰	v	0		0	0	FALSE
595	：	w	0		0	-1	-1
596	"	w	0		0	0	0
597	在	p	0		0	0	FALSE
598	延平门	ns	0		0	0	FALSE
599	外	nd	0		0	0	FALSE
600	数	m	0		0	0	FALSE
601	里	n	0		0	0	FALSE
602	。	w	0		0	0	0
603	"	w	0		0	0	0
604	冀	v	0		0	0	FALSE
605	其	r	0		0	0	FALSE
606	远	a	0		0	0	FALSE
607	而	c	0		0	0	FALSE
608	见	d	0		0	0	FALSE
609	留	v	0		0	0	FALSE
610	也	e	0		0	0	FALSE
611	。	w	0		0	0	0
612	姥	nhh	0		0	0	FALSE
613	曰	v	0		0	0	FALSE
614	：	w	0		0	0	0
615	"	w	0		0	0	0
616	鼓	n	0		0	0	FALSE
617	已	d	0		0	0	FALSE
618	发	v	0		0	0	FALSE
619	矣	e	0		0	0	FALSE
620	，	w	0		0	0	0
621	当	d	0		0	0	FALSE
622	速	d	0		0	0	FALSE
623	归	v	0		0	0	FALSE
624	，	w	0		0	0	0
625	无	vu		-1	0	0	FALSE
626	犯禁	v	-1		1	1	FALSE
627	。	w	0		0	1	1
628	"	w	0		0	0	0
629	生	nhh	0		0	0	FALSE
630	曰	v	0		0	0	FALSE
631	：	w	0		0	0	0
632	"	w	0		0	0	0
633	幸	d	1		1	1	FALSE
634	接	v	0		0	0	FALSE
635	欢笑	v	1		1	1	FALSE
636	，	w	0		0	2	2
637	不知	v	0		0	0	FALSE
638	日	nt	0		0	0	FALSE
639	之	u	0		0	0	FALSE
640	云夕	nt	0		0	0	FALSE
641	。	w	0		0	0	0
642	道里	n	0		0	0	FALSE
643	辽阔	a	-1		-1	-1	FALSE
644	，	w	0		0	-1	-1
645	城内	nl	0		0	0	FALSE
646	又	d	0		0	0	FALSE
647	无	v		-1	0	0	FALSE
648	亲戚	nhh	0		0	0	FALSE
649	，	w	0		0	0	0
650	将	d	0		0	0	FALSE
651	若之何	v	0		0	0	FALSE
652	？	w	0		0	0	0
653	"	w	0		0	0	0
654	娃	nhh	0		0	0	FALSE
655	曰	v	0		0	0	FALSE
656	：	w	0		0	0	0
657	"	w	0		0	0	0
658	不	d		-1	0	0	FALSE
659	见责	v	-1		1	1	FALSE
660	僻陋	a	-1		-1	-1	FALSE
661	，	w	0		0	0	0
662	方	d	0		0	0	FALSE
663	将	d	0		0	0	FALSE
664	居	v	0		0	0	FALSE
665	之	r	0		0	0	FALSE
666	，	w	0		0	0	0
667	宿	n	0		0	0	FALSE
668	何	r		-1	0	0	FALSE
669	害	n	-1		1	1	FALSE
670	焉	e	0		0	0	FALSE
671	。	w	0		0	1	1
672	"	w	0		0	0	0
673	生	nhh	0		0	0	FALSE
674	数	m	0		0	0	FALSE
675	目	v	0		0	0	FALSE
676	姥	nhh	0		0	0	FALSE
677	，	w	0		0	0	0
678	姥	nhh	0		0	0	FALSE
679	曰	v	0		0	0	FALSE
680	：	w	0		0	0	0
681	"	w	0		0	0	0
682	唯唯	o	0		0	0	FALSE
683	。	w	0		0	0	0
684	"	w	0		0	0	0
685	生	nhh	0		0	0	FALSE
686	乃	c	0		0	0	FALSE
687	召	v	0		0	0	FALSE
688	其	r	0		0	0	FALSE
689	家僮	nhh	0		0	0	FALSE
690	，	w	0		0	0	0
691	持	v	0		0	0	FALSE
692	双	m	0		0	0	FALSE
693	缣	n	0		0	0	FALSE
694	，	w	0		0	0	0
695	请	v	0		0	0	FALSE
696	以	p	0		0	0	FALSE
697	备	v	0		0	0	FALSE
698	一	m	0		0	0	FALSE
699	宵	nt	0		0	0	FALSE
700	之	u	0		0	0	FALSE
701	馔	n	0		0	0	FALSE
702	。	w	0		0	0	0
703	娃	nhh	0		0	0	FALSE
704	笑	v	1		1	1	FALSE
705	而	c	0		0	0	FALSE
706	止	v	0		0	0	FALSE
707	之	r	0		0	0	FALSE
708	曰	v	0		0	0	FALSE
709	：	w	0		0	1	1
710	"	w	0		0	0	0
711	宾主	nhh	0		0	0	FALSE
712	之	u	0		0	0	FALSE
713	仪	n	0		0	0	FALSE
714	，	w	0		0	0	0
715	且	d	0		0	0	FALSE
716	不然	v	0		0	0	FALSE
717	也	e	0		0	0	FALSE
718	。	w	0		0	0	0
719	今夕	nt	0		0	0	FALSE
720	之	u	0		0	0	FALSE
721	费	n	0		0	0	FALSE
722	，	w	0		0	0	0
723	愿	vu	0		0	0	FALSE
724	以	p	0		0	0	FALSE
725	贫窭	a	-1		-1	-1	FALSE
726	之	u	0		0	0	FALSE
727	家	n	0		0	0	FALSE
728	，	w	0		0	-1	-1
729	随	v	0		0	0	FALSE
730	其	r	0		0	0	FALSE
731	粗粝	n	-1		-1	-1	FALSE
732	以	c	0		0	0	FALSE
733	进	v	0		0	0	FALSE
734	之	u	0		0	0	FALSE
735	。	w	0		0	-1	-1
736	其馀	n	0		0	0	FALSE
737	以	c	0		0	0	FALSE
738	俟	v	0		0	0	FALSE
739	他辰	nt	0		0	0	FALSE
740	。	w	0		0	0	0
741	"	w	0		0	0	0
742	固辞	v	0		0	0	FALSE
743	，	w	0		0	0	0
744	终	d	0		0	0	FALSE
745	不许	v	0		0	0	FALSE
746	。	w	0		0	0	0
747	俄	nt	0		0	0	FALSE
748	徙	v	0		0	0	FALSE
749	坐	v	0		0	0	FALSE
750	西堂	nl	0		0	0	FALSE
751	，	w	0		0	0	0
752	帷幙	n	0		0	0	FALSE
753	帘	n	0		0	0	FALSE
754	榻	n	0		0	0	FALSE
755	，	w	0		0	0	0
756	焕然	a	1		1	1	FALSE
757	夺目	a	1		1	1	FALSE
758	；	w	0		0	2	2
759	妆奁	n	0		0	0	FALSE
760	衾枕	n	0		0	0	FALSE
761	，	w	0		0	0	0
762	亦	d	0		0	0	FALSE
763	皆	d	0		0	0	FALSE
764	侈丽	a	1		1	1	FALSE
765	。	w	0		0	1	1
766	乃	c	0		0	0	FALSE
767	张	v	0		0	0	FALSE
768	烛	n	0		0	0	FALSE
769	进	v	0		0	0	FALSE
770	馔	n	0		0	0	FALSE
771	，	w	0		0	0	0
772	品味	n	0		0	0	FALSE
773	甚	d	0		0	0	FALSE
774	盛	a	1		1	1	FALSE
775	。	w	0		0	1	1
776	彻	v	0		0	0	FALSE
777	馔	n	0		0	0	FALSE
778	，	w	0		0	0	0
779	姥	nhh	0		0	0	FALSE
780	起	v	0		0	0	FALSE
781	。	w	0		0	0	0
782	生	nhh	0		0	0	FALSE
783	娃	nhh	0		0	0	FALSE
784	谈话	v	0		0	0	FALSE
785	方	d	0		0	0	FALSE
786	切	v	1		1	1	FALSE
787	，	w	0		0	1	1
788	诙谐	v	1		1	1	FALSE
789	调笑	v	0		0	0	FALSE
790	，	w	0		0	1	1
791	无所不至	i	0		0	0	FALSE
792	。	w	0		0	0	0
793	生	nhh	0		0	0	FALSE
794	曰	v	0		0	0	FALSE
795	：	w	0		0	0	0
796	"	w	0		0	0	0
797	前	nt	0		0	0	FALSE
798	偶	d	0		0	0	FALSE
799	过	vd	0		0	0	FALSE
800	卿	r	0		0	0	FALSE
801	门	nl	0		0	0	FALSE
802	，	w	0		0	0	0
803	遇	v	0		0	0	FALSE
804	卿	r	0		0	0	FALSE
805	适	d	0		0	0	FALSE
806	在	v	0		0	0	FALSE
807	屏	n	0		0	0	FALSE
808	间	nd	0		0	0	FALSE
809	。	w	0		0	0	0
810	厥后	nt	0		0	0	FALSE
811	心	n	0		0	0	FALSE
812	常	d	0		0	0	FALSE
813	勤	d	0		0	0	FALSE
814	念	v	1		1	1	FALSE
815	，	w	0		0	1	1
816	虽	c	0		0	0	FALSE
817	寝	v	0		0	0	FALSE
818	与	c	0		0	0	FALSE
819	食	v	0		0	0	FALSE
820	，	w	0		0	0	0
821	未尝	d		-1	0	0	FALSE
822	或	d	0		0	0	FALSE
823	舍	v	-1		-1	-1	FALSE
824	。	w	0		0	-1	-1
825	"	w	0		0	0	0
826	娃	nhh	0		0	0	FALSE
827	答	v	0		0	0	FALSE
828	曰	v	0		0	0	FALSE
829	：	w	0		0	0	0
830	"	w	0		0	0	0
831	我	r	0		0	0	FALSE
832	心	n	0		0	0	FALSE
833	亦	d	0		0	0	FALSE
834	如	v	0		0	0	FALSE
835	之	r	0		0	0	FALSE
836	。	w	0		0	0	0
837	"	w	0		0	0	0
838	生	nhh	0		0	0	FALSE
839	曰	v	0		0	0	FALSE
840	：	w	0		0	0	0
841	"	w	0		0	0	0
842	今	nt	0		0	0	FALSE
843	之	u	0		0	0	FALSE
844	来	vd	0		0	0	FALSE
845	，	w	0		0	0	0
846	非	d	0		0	0	FALSE
847	直	d	0		0	0	FALSE
848	求	v	0		0	0	FALSE
849	居	n	0		0	0	FALSE
850	而已	u	0		0	0	FALSE
851	，	w	0		0	0	0
852	愿	vu	0		0	0	FALSE
853	偿	v	1		1	1	FALSE
854	平生	n	0		0	0	FALSE
855	之	u	0		0	0	FALSE
856	志	n	0		0	0	FALSE
857	。	w	0		0	1	1
858	但	d	0		0	0	FALSE
859	未知	v	-1		-1	-1	FALSE
860	命	n	0		0	0	FALSE
861	也	u	0		0	0	FALSE
862	若何	r	0		0	0	FALSE
863	。	w	0		0	-1	-1
864	"	w	0		0	0	0
865	言	n	0		0	0	FALSE
866	未	d	-1		-1	-1	FALSE
867	终	v	0		0	0	FALSE
868	，	w	0		0	-1	-1
869	姥	nhh	0		0	0	FALSE
870	至	vd	0		0	0	FALSE
871	，	w	0		0	0	0
872	询	v	0		0	0	FALSE
873	其	r	0		0	0	FALSE
874	故	n	0		0	0	FALSE
875	，	w	0		0	0	0
876	具	d	0		0	0	FALSE
877	以	p	0		0	0	FALSE
878	告	v	0		0	0	FALSE
879	。	w	0		0	0	0
880	姥	nhh	0		0	0	FALSE
881	笑	v	1		1	1	FALSE
882	曰	v	0		0	0	FALSE
883	：	w	0		0	1	1
884	"	w	0		0	0	0
885	男女	nhh	0		0	0	FALSE
886	之际	nd	0		0	0	FALSE
887	，	w	0		0	0	0
888	大欲	n	0		0	0	FALSE
889	存	v	0		0	0	FALSE
890	焉	e	0		0	0	FALSE
891	。	w	0		0	0	0
892	情	n	0		0	0	FALSE
893	苟	c	0		0	0	FALSE
894	相得	v	1		1	1	FALSE
895	，	w	0		0	1	1
896	虽	c	0		0	0	FALSE
897	父母	nhh	0		0	0	FALSE
898	命	n	0		0	0	FALSE
899	，	w	0		0	0	0
900	不能	vu		-1	0	0	FALSE
901	制	v	-1		1	1	FALSE
902	也	d	0		0	0	FALSE
903	。	w	0		0	1	1
904	女子	r	0		0	0	FALSE
905	固	d	0		0	0	FALSE
906	陋	a	-1		-1	-1	FALSE
907	，	w	0		0	-1	-1
908	曷	d	0		0	0	FALSE
909	足以	d	0		0	0	FALSE
910	荐	v	0		0	0	FALSE
911	君子	nhh	0		0	0	FALSE
912	之	u	0		0	0	FALSE
913	枕席	n	0		0	0	FALSE
914	！	w	0		0	0	0
915	"	w	0		0	0	0
916	生	nhh	0		0	0	FALSE
917	遂	d	0		0	0	FALSE
918	下阶	v	0		0	0	FALSE
919	，	w	0		0	0	0
920	拜	v	0		0	0	FALSE
921	而	c	0		0	0	FALSE
922	谢	v	1		1	1	FALSE
923	之	r	0		0	0	FALSE
924	曰	v	0		0	0	FALSE
925	：	w	0		0	1	1
926	"	w	0		0	0	0
927	愿	vu	0		0	0	FALSE
928	以	p	0		0	0	FALSE
929	己	r	0		0	0	FALSE
930	为	v	0		0	0	FALSE
931	厮养	nhh	-1		-1	-1	FALSE
932	。	w	0		0	-1	-1
933	"	w	0		0	0	0
934	姥	nhh	0		0	0	FALSE
935	遂	d	0		0	0	FALSE
936	目	v	0		0	0	FALSE
937	之	r	0		0	0	FALSE
938	为	v	0		0	0	FALSE
939	郎	n	0		0	0	FALSE
940	，	w	0		0	0	0
941	饮	v	0		0	0	FALSE
942	酣	d	1		1	1	FALSE
943	而	c	0		0	0	FALSE
944	散	v	0		0	0	FALSE
945	。	w	0		0	1	1
946	及旦	nt	0		0	0	FALSE
947	，	w	0		0	0	0
948	尽	d	0		0	0	FALSE
949	徙	v	0		0	0	FALSE
950	其	r	0		0	0	FALSE
951	囊橐	n	0		0	0	FALSE
952	，	w	0		0	0	0
953	因	c	0		0	0	FALSE
954	家	v	0		0	0	FALSE
955	于	p	0		0	0	FALSE
956	李	nhf	0		0	0	FALSE
957	之	c	0		0	0	FALSE
958	第	n	0		0	0	FALSE
959	。	w	0		0	0	0
960	自是	d	0		0	0	FALSE
961	生	nhh	0		0	0	FALSE
962	屏迹	v	-1		-1	-1	FALSE
963	戢身	v	-1		-1	-1	FALSE
964	，	w	0		0	-2	-2
965	不复	d		-1	0	0	FALSE
966	与	c	0		0	0	FALSE
967	亲知	nhh	0		0	0	FALSE
968	相闻	v	0		0	0	FALSE
969	，	w	0		0	0	0
970	日	nt	0		0	0	FALSE
971	会	v	0		0	0	FALSE
972	倡优	nhh	-1		-1	-1	FALSE
973	侪类	n	-1		-1	-1	FALSE
974	，	w	0		0	-2	-2
975	狎戏	v	-1		-1	-1	FALSE
976	游宴	v	-1		-1	-1	FALSE
977	。	w	0		0	-2	-2
978	囊	n	0		0	0	FALSE
979	中	nd	0		0	0	FALSE
980	尽	d	0		0	0	FALSE
981	空	a	-1		-1	-1	FALSE
982	，	w	0		0	-1	-1
983	乃	c	0		0	0	FALSE
984	鬻	v	-1		-1	-1	FALSE
985	骏乘	n	0		0	0	FALSE
986	及	c	0		0	0	FALSE
987	其	r	0		0	0	FALSE
988	家僮	nhh	0		0	0	FALSE
989	。	w	0		0	-1	-1
990	岁馀	nt	0		0	0	FALSE
991	，	w	0		0	0	0
992	资财	n	0		0	0	FALSE
993	仆马	n	0		0	0	FALSE
994	荡然	v	-1		-1	-1	FALSE
995	。	w	0		0	-1	-1
996	迩来	nt	0		0	0	FALSE
997	姥	nh	0		0	0	FALSE
998	意	n	0		0	0	FALSE
999	渐	d	0		0	0	FALSE
1000	怠	a	-1		-1	-1	FALSE
1001	，	w	0		0	-1	-1
1002	娃	nhh	0		0	0	FALSE
1003	情	n	0		0	0	FALSE
1004	弥	d	0		0	0	FALSE
1005	笃	a	1		1	1	FALSE
1006	。	w	0		0	1	1
1007	他日	nt	0		0	0	FALSE
1008	，	w	0		0	0	0
1009	娃	nhh	0		0	0	FALSE
1010	谓	v	0		0	0	FALSE
1011	生	nhh	0		0	0	FALSE
1012	曰	v	0		0	0	FALSE
1013	：	w	0		0	0	0
1014	"	w	0		0	0	0
1015	与	c	0		0	0	FALSE
1016	郎	nh	0		0	0	FALSE
1017	相知	v	0		0	0	FALSE
1018	一	m	0		0	0	FALSE
1019	年	nt	0		0	0	FALSE
1020	，	w	0		0	0	0
1021	尚	d	0		0	0	FALSE
1022	无	v		-1	0	0	FALSE
1023	孕	v	0		0	0	FALSE
1024	嗣	n	0		0	0	FALSE
1025	。	w	0		0	0	0
1026	常	d	0		0	0	FALSE
1027	闻	v	0		0	0	FALSE
1028	竹林神	nl	0		0	0	FALSE
1029	者	r	0		0	0	FALSE
1030	，	w	0		0	0	0
1031	报应	n	0		0	0	FALSE
1032	如	v	0		0	0	FALSE
1033	响	n	1		1	1	FALSE
1034	，	w	0		0	1	1
1035	将	vu	0		0	0	FALSE
1036	致	v	0		0	0	FALSE
1037	荐酹	v	1		1	1	FALSE
1038	求	v	0		0	0	FALSE
1039	之	r	0		0	0	FALSE
1040	，	w	0		0	1	1
1041	可	vu	0		0	0	FALSE
1042	乎	e	0		0	0	FALSE
1043	？	w	0		0	0	0
1044	"	w	0		0	0	0
1045	生	nhh	0		0	0	FALSE
1046	不知	v	0		0	0	FALSE
1047	其	r	0		0	0	FALSE
1048	计	n	0		0	0	FALSE
1049	，	w	0		0	0	0
1050	大	d	0		0	0	FALSE
1051	喜	a	1		1	1	FALSE
1052	。	w	0		0	1	1
1053	乃	c	0		0	0	FALSE
1054	质	v	-1		-1	-1	FALSE
1055	衣	n	0		0	0	FALSE
1056	于	p	0		0	0	FALSE
1057	肆	n	0		0	0	FALSE
1058	，	w	0		0	-1	-1
1059	以	c	0		0	0	FALSE
1060	备	v	0		0	0	FALSE
1061	牢礼	n	0		0	0	FALSE
1062	，	w	0		0	0	0
1063	与	c	0		0	0	FALSE
1064	娃	nhh	0		0	0	FALSE
1065	同	d	0		0	0	FALSE
1066	谒	v	1		1	1	FALSE
1067	祠宇	nl	0		0	0	FALSE
1068	而	c	0		0	0	FALSE
1069	祷祝	v	1		1	1	FALSE
1070	焉	e	0		0	0	FALSE
1071	，	w	0		0	2	2
1072	信宿	nt	0		0	0	FALSE
1073	而	c	0		0	0	FALSE
1074	返	vd	0		0	0	FALSE
1075	。	w	0		0	0	0
1076	策	v	0		0	0	FALSE
1077	驴	n	0		0	0	FALSE
1078	而	c	0		0	0	FALSE
1079	后	nd	0		0	0	FALSE
1080	，	w	0		0	0	0
1081	至	vd	0		0	0	FALSE
1082	里	ns	0		0	0	FALSE
1083	北门	nl	0		0	0	FALSE
1084	，	w	0		0	0	0
1085	娃	nhh	0		0	0	FALSE
1086	谓	v	0		0	0	FALSE
1087	生	nhh	0		0	0	FALSE
1088	曰	v	0		0	0	FALSE
1089	：	w	0		0	0	0
1090	"	w	0		0	0	0
1091	此	r	0		0	0	FALSE
1092	东	nd	0		0	0	FALSE
1093	转	vd	0		0	0	FALSE
1094	小曲	nl	0		0	0	FALSE
1095	中	nd	0		0	0	FALSE
1096	，	w	0		0	0	0
1097	某	r	0		0	0	FALSE
1098	之	u	0		0	0	FALSE
1099	姨	nhh	0		0	0	FALSE
1100	宅	nl	0		0	0	FALSE
1101	也	e	0		0	0	FALSE
1102	，	w	0		0	0	0
1103	将	d	0		0	0	FALSE
1104	憩	v	0		0	0	FALSE
1105	而	c	0		0	0	FALSE
1106	觐	v	0		0	0	FALSE
1107	之	r	0		0	0	FALSE
1108	，	w	0		0	0	0
1109	可	vu	0		0	0	FALSE
1110	乎	u	0		0	0	FALSE
1111	？	w	0		0	0	0
1112	"	w	0		0	0	0
1113	生	nhh	0		0	0	FALSE
1114	如	v	0		0	0	FALSE
1115	其	r	0		0	0	FALSE
1116	言	n	0		0	0	FALSE
1117	，	w	0		0	0	0
1118	前行	vd	0		0	0	FALSE
1119	不	d		-1	0	0	FALSE
1120	踰	v	0		0	0	FALSE
1121	百步	n	0		0	0	FALSE
1122	，	w	0		0	0	0
1123	果	d	0		0	0	FALSE
1124	见	v	0		0	0	FALSE
1125	一	m	0		0	0	FALSE
1126	车门	nl	0		0	0	FALSE
1127	。	w	0		0	0	0
1128	窥	v	0		0	0	FALSE
1129	其	r	0		0	0	FALSE
1130	际	n	0		0	0	FALSE
1131	，	w	0		0	0	0
1132	甚	d	0		0	0	FALSE
1133	弘敞	a	1		1	1	FALSE
1134	。	w	0		0	1	1
1135	其	r	0		0	0	FALSE
1136	青衣	nhh	0		0	0	FALSE
1137	自	p	0		0	0	FALSE
1138	车	n	0		0	0	FALSE
1139	后	nd	0		0	0	FALSE
1140	止	v	0		0	0	FALSE
1141	之	u	0		0	0	FALSE
1142	曰	v	0		0	0	FALSE
1143	：	w	0		0	0	0
1144	"	w	0		0	0	0
1145	至	v	0		0	0	FALSE
1146	矣	e	0		0	0	FALSE
1147	。	w	0		0	0	0
1148	"	w	0		0	0	0
1149	生	nhh	0		0	0	FALSE
1150	下	v	0		0	0	FALSE
1151	驴	n	0		0	0	FALSE
1152	，	w	0		0	0	0
1153	适	d	0		0	0	FALSE
1154	有	v	0		0	0	FALSE
1155	一	m	0		0	0	FALSE
1156	人	nhh	0		0	0	FALSE
1157	出	v	0		0	0	FALSE
1158	访	v	0		0	0	FALSE
1159	曰	v	0		0	0	FALSE
1160	：	w	0		0	0	0
1161	"	w	0		0	0	0
1162	谁	r	0		0	0	FALSE
1163	？	w	0		0	0	0
1164	"	w	0		0	0	0
1165	曰	v	0		0	0	FALSE
1166	：	w	0		0	0	0
1167	"	w	0		0	0	0
1168	李娃	nhh	0		0	0	FALSE
1169	也	e	0		0	0	FALSE
1170	。	w	0		0	0	0
1171	"	w	0		0	0	0
1172	乃	c	0		0	0	FALSE
1173	入	v	0		0	0	FALSE
1174	告	v	0		0	0	FALSE
1175	。	w	0		0	0	0
1176	俄	nt	0		0	0	FALSE
1177	有	v	0		0	0	FALSE
1178	一	m	0		0	0	FALSE
1179	妪	nhh	0		0	0	FALSE
1180	至	vd	0		0	0	FALSE
1181	，	w	0		0	0	0
1182	年	n	0		0	0	FALSE
1183	可	d	0		0	0	FALSE
1184	四十	m	0		0	0	FALSE
1185	馀	n	0		0	0	FALSE
1186	，	w	0		0	0	0
1187	与	c	0		0	0	FALSE
1188	生	nh	0		0	0	FALSE
1189	相	d	0		0	0	FALSE
1190	迎	v	0		0	0	FALSE
1191	曰	v	0		0	0	FALSE
1192	：	w	0		0	0	0
1193	"	w	0		0	0	0
1194	吾	r	0		0	0	FALSE
1195	甥	nhh	0		0	0	FALSE
1196	来	vd	0		0	0	FALSE
1197	否	u	0		0	0	FALSE
1198	？	w	0		0	0	0
1199	"	w	0		0	0	0
1200	娃	nhh	0		0	0	FALSE
1201	下	vd	0		0	0	FALSE
1202	车	n	0		0	0	FALSE
1203	，	w	0		0	0	0
1204	妪	nhh	0		0	0	FALSE
1205	迎	v	0		0	0	FALSE
1206	访	v	0		0	0	FALSE
1207	之	r	0		0	0	FALSE
1208	曰	v	0		0	0	FALSE
1209	：	w	0		0	0	0
1210	"	w	0		0	0	0
1211	何	r	0		0	0	FALSE
1212	久	nt	0		0	0	FALSE
1213	疎绝	v	-1		-1	-1	FALSE
1214	？	w	0		0	-1	-1
1215	"	w	0		0	0	0
1216	相视	v	0		0	0	FALSE
1217	而	c	0		0	0	FALSE
1218	笑	v	1		1	1	FALSE
1219	。	w	0		0	1	1
1220	娃	nhh	0		0	0	FALSE
1221	引	v	0		0	0	FALSE
1222	生	nhh	0		0	0	FALSE
1223	拜	v	0		0	0	FALSE
1224	之	r	0		0	0	FALSE
1225	，	w	0		0	0	0
1226	既	d	0		0	0	FALSE
1227	见	v	0		0	0	FALSE
1228	，	w	0		0	0	0
1229	遂	d	0		0	0	FALSE
1230	偕	d	0		0	0	FALSE
1231	入	v	0		0	0	FALSE
1232	西戟门	nl	0		0	0	FALSE
1233	偏院	nl	0		0	0	FALSE
1234	。	w	0		0	0	0
1235	中	nd	0		0	0	FALSE
1236	有	v	0		0	0	FALSE
1237	山亭	nl	0		0	0	FALSE
1238	，	w	0		0	0	0
1239	竹	n	0		0	0	FALSE
1240	树	n	0		0	0	FALSE
1241	葱	a	1		1	1	FALSE
1242	蒨	a	1		1	1	FALSE
1243	，	w	0		0	2	2
1244	池	n	0		0	0	FALSE
1245	榭	nl	0		0	0	FALSE
1246	幽	a	1		1	1	FALSE
1247	绝	a	1		1	1	FALSE
1248	。	w	0		0	2	2
1249	生	nhh	0		0	0	FALSE
1250	谓	v	0		0	0	FALSE
1251	娃	nhh	0		0	0	FALSE
1252	曰	v	0		0	0	FALSE
1253	：	w	0		0	0	0
1254	"	w	0		0	0	0
1255	此	r	0		0	0	FALSE
1256	姨	nhh	0		0	0	FALSE
1257	之	u	0		0	0	FALSE
1258	私第	nl	0		0	0	FALSE
1259	耶	e	0		0	0	FALSE
1260	？	w	0		0	0	0
1261	"	w	0		0	0	0
1262	笑	v	1		1	1	FALSE
1263	而	c	0		0	0	FALSE
1264	不答	v	-1		-1	-1	FALSE
1265	，	w	0		0	0	0
1266	以	v	0		0	0	FALSE
1267	他	r	0		0	0	FALSE
1268	语	n	0		0	0	FALSE
1269	对	v	0		0	0	FALSE
1270	。	w	0		0	0	0
1271	俄	nt	0		0	0	FALSE
1272	献	v	0		0	0	FALSE
1273	茶果	n	0		0	0	FALSE
1274	，	w	0		0	0	0
1275	甚	d	0		0	0	FALSE
1276	珍奇	a	1		1	1	FALSE
1277	。	w	0		0	1	1
1278	食顷	nt	0		0	0	FALSE
1279	，	w	0		0	0	0
1280	有	v	0		0	0	FALSE
1281	一	m	0		0	0	FALSE
1282	人	nhh	0		0	0	FALSE
1283	控	v	0		0	0	FALSE
1284	大宛	n	0		0	0	FALSE
1285	，	w	0		0	0	0
1286	汗	n	0		0	0	FALSE
1287	流	v	0		0	0	FALSE
1288	驰	v	0		0	0	FALSE
1289	至	v	0		0	0	FALSE
1290	曰	v	0		0	0	FALSE
1291	：	w	0		0	0	0
1292	"	w	0		0	0	0
1293	姥	nhh	0		0	0	FALSE
1294	遇	v	0		0	0	FALSE
1295	暴疾	n	-1		-1	-1	FALSE
1296	颇	d	0		0	0	FALSE
1297	甚	a	-1		-1	-1	FALSE
1298	，	w	0		0	-2	-2
1299	殆	d	0		0	0	FALSE
1300	不识	v	0		0	0	FALSE
1301	人	nhh	0		0	0	FALSE
1302	，	w	0		0	0	0
1303	宜	vu	0		0	0	FALSE
1304	速	d	0		0	0	FALSE
1305	归	v	0		0	0	FALSE
1306	。	w	0		0	0	0
1307	"	w	0		0	0	0
1308	娃	nhh	0		0	0	FALSE
1309	谓	v	0		0	0	FALSE
1310	姨	nhh	0		0	0	FALSE
1311	曰	v	0		0	0	FALSE
1312	：	w	0		0	0	0
1313	"	w	0		0	0	0
1314	方寸	n	0		0	0	FALSE
1315	乱	v	-1		-1	-1	FALSE
1316	矣	e	0		0	0	FALSE
1317	，	w	0		0	-1	-1
1318	某	r	0		0	0	FALSE
1319	骑	v	0		0	0	FALSE
1320	而	c	0		0	0	FALSE
1321	前	nd	0		0	0	FALSE
1322	去	vd	0		0	0	FALSE
1323	，	w	0		0	0	0
1324	当	d	0		0	0	FALSE
1325	令	v	0		0	0	FALSE
1326	返	vd	0		0	0	FALSE
1327	乘	n	0		0	0	FALSE
1328	，	w	0		0	0	0
1329	便	d	0		0	0	FALSE
1330	与	c	0		0	0	FALSE
1331	郎	nhh	0		0	0	FALSE
1332	偕	d	0		0	0	FALSE
1333	来	vd	0		0	0	FALSE
1334	。	w	0		0	0	0
1335	"	w	0		0	0	0
1336	生	nhh	0		0	0	FALSE
1337	拟	v	0		0	0	FALSE
1338	随	v	0		0	0	FALSE
1339	之	r	0		0	0	FALSE
1340	，	w	0		0	0	0
1341	其	r	0		0	0	FALSE
1342	姨	nhh	0		0	0	FALSE
1343	与	c	0		0	0	FALSE
1344	侍儿	nhh	0		0	0	FALSE
1345	偶语	v	0		0	0	FALSE
1346	，	w	0		0	0	0
1347	以	p	0		0	0	FALSE
1348	手	n	0		0	0	FALSE
1349	挥	v	0		0	0	FALSE
1350	之	r	0		0	0	FALSE
1351	，	w	0		0	0	0
1352	令	v	0		0	0	FALSE
1353	生	nhh	0		0	0	FALSE
1354	止	v	0		0	0	FALSE
1355	于	p	0		0	0	FALSE
1356	户	nl	0		0	0	FALSE
1357	外	nd	0		0	0	FALSE
1358	，	w	0		0	0	0
1359	曰	v	0		0	0	FALSE
1360	：	w	0		0	0	0
1361	"	w	0		0	0	0
1362	姥	nhh	0		0	0	FALSE
1363	且	d	0		0	0	FALSE
1364	殁	v	-1		-1	-1	FALSE
1365	矣	e	0		0	0	FALSE
1366	，	w	0		0	-1	-1
1367	当	d	0		0	0	FALSE
1368	与	c	0		0	0	FALSE
1369	某	r	0		0	0	FALSE
1370	议	v	0		0	0	FALSE
1371	丧事	n	-1		-1	-1	FALSE
1372	，	w	0		0	-1	-1
1373	以	c	0		0	0	FALSE
1374	济	v	1		1	1	FALSE
1375	其	r	0		0	0	FALSE
1376	急	n	-1		-1	-1	FALSE
1377	，	w	0		0	0	0
1378	奈何	r	0		0	0	FALSE
1379	遽	d	0		0	0	FALSE
1380	相随	v	0		0	0	FALSE
1381	而	c	0		0	0	FALSE
1382	去	vd	0		0	0	FALSE
1383	？	w	0		0	0	0
1384	"	w	0		0	0	0
1385	乃	c	0		0	0	FALSE
1386	止	v	0		0	0	FALSE
1387	，	w	0		0	0	0
1388	共	d	0		0	0	FALSE
1389	计	v	0		0	0	FALSE
1390	其	r	0		0	0	FALSE
1391	凶议	n	0		0	0	FALSE
1392	斋祭	n	0		0	0	FALSE
1393	之	u	0		0	0	FALSE
1394	用	n	0		0	0	FALSE
1395	。	w	0		0	0	0
1396	日	nt	0		0	0	FALSE
1397	晚	a	0		0	0	FALSE
1398	，	w	0		0	0	0
1399	乘	n	0		0	0	FALSE
1400	不至	vd	0		0	0	FALSE
1401	。	w	0		0	0	0
1402	姨	nhh	0		0	0	FALSE
1403	言	v	0		0	0	FALSE
1404	曰	v	0		0	0	FALSE
1405	：	w	0		0	0	0
1406	"	w	0		0	0	0
1407	无	v		-1	0	0	FALSE
1408	复命	v	0		0	0	FALSE
1409	何	r	0		0	0	FALSE
1410	也	e	0		0	0	FALSE
1411	？	w	0		0	0	0
1412	郎	nhh	0		0	0	FALSE
1413	骤	v	0		0	0	FALSE
1414	往	vd	0		0	0	FALSE
1415	觇	v	0		0	0	FALSE
1416	之	r	0		0	0	FALSE
1417	，	w	0		0	0	0
1418	某	r	0		0	0	FALSE
1419	当	d	0		0	0	FALSE
1420	继	d	0		0	0	FALSE
1421	至	vd	0		0	0	FALSE
1422	。	w	0		0	0	0
1423	"	w	0		0	0	0
1424	生	nhh	0		0	0	FALSE
1425	遂	d	0		0	0	FALSE
1426	往	vd	0		0	0	FALSE
1427	，	w	0		0	0	0
1428	至	vd	0		0	0	FALSE
1429	旧	a	0		0	0	FALSE
1430	宅	nl	0		0	0	FALSE
1431	，	w	0		0	0	0
1432	门	nl	0		0	0	FALSE
1433	扄	n	0		0	0	FALSE
1434	钥	n	0		0	0	FALSE
1435	甚	d	0		0	0	FALSE
1436	密	a	0		0	0	FALSE
1437	，	w	0		0	0	0
1438	以	p	0		0	0	FALSE
1439	泥	n	0		0	0	FALSE
1440	缄	v	0		0	0	FALSE
1441	之	r	0		0	0	FALSE
1442	。	w	0		0	0	0
1443	生	nhh	0		0	0	FALSE
1444	大	d	0		0	0	FALSE
1445	骇	v	-1		-1	-1	FALSE
1446	，	w	0		0	-1	-1
1447	诘	v	0		0	0	FALSE
1448	其	r	0		0	0	FALSE
1449	邻人	nhh	0		0	0	FALSE
1450	。	w	0		0	0	0
1451	邻人	nhh	0		0	0	FALSE
1452	曰	v	0		0	0	FALSE
1453	：	w	0		0	0	0
1454	"	w	0		0	0	0
1455	李	nhf	0		0	0	FALSE
1456	本	d	0		0	0	FALSE
1457	税	v	0		0	0	FALSE
1458	此	r	0		0	0	FALSE
1459	而	c	0		0	0	FALSE
1460	居	v	0		0	0	FALSE
1461	，	w	0		0	0	0
1462	约	d	0		0	0	FALSE
1463	已	d	0		0	0	FALSE
1464	周	v	0		0	0	FALSE
1465	矣	e	0		0	0	FALSE
1466	。	w	0		0	0	0
1467	第	nl	0		0	0	FALSE
1468	主	nhh	0		0	0	FALSE
1469	自	d	0		0	0	FALSE
1470	收	v	0		0	0	FALSE
1471	，	w	0		0	0	0
1472	姥	nhh	0		0	0	FALSE
1473	徙	v	0		0	0	FALSE
1474	居	n	0		0	0	FALSE
1475	而且	c	0		0	0	FALSE
1476	再宿	nt	0		0	0	FALSE
1477	矣	e	0		0	0	FALSE
1478	。	w	0		0	0	0
1479	"	w	0		0	0	0
1480	徵	v	0		0	0	FALSE
1481	徙	v	0		0	0	FALSE
1482	何处	r	0		0	0	FALSE
1483	，	w	0		0	0	0
1484	曰	v	0		0	0	FALSE
1485	：	w	0		0	0	0
1486	"	w	0		0	0	0
1487	不详	v	0		0	0	FALSE
1488	其	r	0		0	0	FALSE
1489	所	n	0		0	0	FALSE
1490	。	w	0		0	0	0
1491	"	w	0		0	0	0
1492	生	nhh	0		0	0	FALSE
1493	将	d	0		0	0	FALSE
1494	驰	v	0		0	0	FALSE
1495	赴	vd	0		0	0	FALSE
1496	宣阳	ns	0		0	0	FALSE
1497	，	w	0		0	0	0
1498	以	c	0		0	0	FALSE
1499	诘	v	-1		-1	-1	FALSE
1500	其	r	0		0	0	FALSE
1501	姨	nhh	0		0	0	FALSE
1502	，	w	0		0	-1	-1
1503	日	n	0		0	0	FALSE
1504	已	d	0		0	0	FALSE
1505	晚	a	0		0	0	FALSE
1506	矣	e	0		0	0	FALSE
1507	，	w	0		0	0	0
1508	计	v	0		0	0	FALSE
1509	程	n	0		0	0	FALSE
1510	不能	vu		-1	0	0	FALSE
1511	达	v	0		0	0	FALSE
1512	。	w	0		0	0	0
1513	乃	c	0		0	0	FALSE
1514	弛	v	0		0	0	FALSE
1515	其	r	0		0	0	FALSE
1516	装服	n	0		0	0	FALSE
1517	，	w	0		0	0	0
1518	质	v	-1		-1	-1	FALSE
1519	馔	n	0		0	0	FALSE
1520	而	c	0		0	0	FALSE
1521	食	v	0		0	0	FALSE
1522	，	w	0		0	-1	-1
1523	赁	v	0		0	0	FALSE
1524	榻	n	0		0	0	FALSE
1525	而	c	0		0	0	FALSE
1526	寝	v	0		0	0	FALSE
1527	，	w	0		0	0	0
1528	生	nhh	0		0	0	FALSE
1529	恚怒	v	-1		-1	-1	FALSE
1530	方	d	0		0	0	FALSE
1531	甚	d	0		0	0	FALSE
1532	，	w	0		0	-1	-1
1533	自	p	0		0	0	FALSE
1534	昏	nt	0		0	0	FALSE
1535	达	v	0		0	0	FALSE
1536	旦	nt	0		0	0	FALSE
1537	，	w	0		0	0	0
1538	目不交睫	i	-1		-1	-1	FALSE
1539	。	w	0		0	-1	-1
1540	质明	nt	0		0	0	FALSE
1541	，	w	0		0	0	0
1542	乃	c	0		0	0	FALSE
1543	策	v	0		0	0	FALSE
1544	蹇	n	0		0	0	FALSE
1545	而	c	0		0	0	FALSE
1546	去	v	0		0	0	FALSE
1547	。	w	0		0	0	0
1548	既	d	0		0	0	FALSE
1549	至	v	0		0	0	FALSE
1550	，	w	0		0	0	0
1551	连	d	0		0	0	FALSE
1552	扣	v	0		0	0	FALSE
1553	其	r	0		0	0	FALSE
1554	扉	n	0		0	0	FALSE
1555	，	w	0		0	0	0
1556	食顷	nt	0		0	0	FALSE
1557	无人	v	0		0	0	FALSE
1558	应	v	0		0	0	FALSE
1559	。	w	0		0	0	0
1560	生	nhh	0		0	0	FALSE
1561	大呼	v	0		0	0	FALSE
1562	数四	m	0		0	0	FALSE
1563	，	w	0		0	0	0
1564	有	v	0		0	0	FALSE
1565	宦者	n	0		0	0	FALSE
1566	徐	d	0		0	0	FALSE
1567	出	vd	0		0	0	FALSE
1568	。	w	0		0	0	0
1569	生	nhh	0		0	0	FALSE
1570	遽	d	0		0	0	FALSE
1571	访	v	0		0	0	FALSE
1572	之	r	0		0	0	FALSE
1573	：	w	0		0	0	0
1574	"	w	0		0	0	0
1575	姨	nhh	0		0	0	FALSE
1576	氏	n	0		0	0	FALSE
1577	在	v	0		0	0	FALSE
1578	乎	e	0		0	0	FALSE
1579	？	w	0		0	0	0
1580	"	w	0		0	0	0
1581	曰	v	0		0	0	FALSE
1582	：	w	0		0	0	0
1583	"	w	0		0	0	0
1584	无	v		-1	0	0	FALSE
1585	之	u	0		0	0	FALSE
1586	。	w	0		0	0	0
1587	"	w	0		0	0	0
1588	生	nhh	0		0	0	FALSE
1589	曰	v	0		0	0	FALSE
1590	：	w	0		0	0	0
1591	"	w	0		0	0	0
1592	昨	nt	0		0	0	FALSE
1593	暮	nt	0		0	0	FALSE
1594	在	v	0		0	0	FALSE
1595	此	r	0		0	0	FALSE
1596	，	w	0		0	0	0
1597	何故	d	0		0	0	FALSE
1598	匿	v	-1		-1	-1	FALSE
1599	之	r	0		0	0	FALSE
1600	？	w	0		0	-1	-1
1601	"	w	0		0	0	0
1602	访	v	0		0	0	FALSE
1603	其	r	0		0	0	FALSE
1604	谁	r	0		0	0	FALSE
1605	氏	n	0		0	0	FALSE
1606	之	u	0		0	0	FALSE
1607	第	nl	0		0	0	FALSE
1608	，	w	0		0	0	0
1609	曰	v	0		0	0	FALSE
1610	：	w	0		0	0	0
1611	"	w	0		0	0	0
1612	此	r	0		0	0	FALSE
1613	崔	nhf	0		0	0	FALSE
1614	尚书	no	0		0	0	FALSE
1615	第	nl	0		0	0	FALSE
1616	。	w	0		0	0	0
1617	昨者	nt	0		0	0	FALSE
1618	有	v	0		0	0	FALSE
1619	一	m	0		0	0	FALSE
1620	人	nhh	0		0	0	FALSE
1621	税	v	0		0	0	FALSE
1622	此	r	0		0	0	FALSE
1623	院	nl	0		0	0	FALSE
1624	，	w	0		0	0	0
1625	云	v	0		0	0	FALSE
1626	迟	v	0		0	0	FALSE
1627	中表	nhh	0		0	0	FALSE
1628	之	u	0		0	0	FALSE
1629	远	d	0		0	0	FALSE
1630	至	vd	0		0	0	FALSE
1631	者	u	0		0	0	FALSE
1632	，	w	0		0	0	0
1633	未	d		-1	0	0	FALSE
1634	暮	nt	0		0	0	FALSE
1635	去	vd	0		0	0	FALSE
1636	矣	e	0		0	0	FALSE
1637	。	w	0		0	0	0
1638	"	w	0		0	0	0
1639	生	nhh	0		0	0	FALSE
1640	惶惑	a	-1		-1	-1	FALSE
1641	发狂	v	-1		-1	-1	FALSE
1642	，	w	0		0	-2	-2
1643	罔知所措	v		-1	0	0	FALSE
1644	，	w	0		0	0	0
1645	因	c	0		0	0	FALSE
1646	返	vd	0		0	0	FALSE
1647	访	v	0		0	0	FALSE
1648	布政	ns	0		0	0	FALSE
1649	旧	a	0		0	0	FALSE
1650	邸	nl	0		0	0	FALSE
1651	。	w	0		0	0	0
1652	邸	nl	0		0	0	FALSE
1653	主	nhh	0		0	0	FALSE
1654	哀	v	-1		-1	-1	FALSE
1655	而	c	0		0	0	FALSE
1656	进	v	0		0	0	FALSE
1657	膳	n	0		0	0	FALSE
1658	。	w	0		0	-1	-1
1659	生	nhh	0		0	0	FALSE
1660	怨懑	v	-1		-1	-1	FALSE
1661	，	w	0		0	-1	-1
1662	绝食	v	-1		-1	-1	FALSE
1663	三	m	0		0	0	FALSE
1664	日	nt	0		0	0	FALSE
1665	，	w	0		0	-1	-1
1666	遘	v	0		0	0	FALSE
1667	疾	n	-1		-1	-1	FALSE
1668	甚	d	0		0	0	FALSE
1669	笃	a	-1		-1	-1	FALSE
1670	，	w	0		0	-2	-2
1671	旬	nt	0		0	0	FALSE
1672	馀	n	0		0	0	FALSE
1673	愈	d	0		0	0	FALSE
1674	甚	a	-1		-1	-1	FALSE
1675	。	w	0		0	-1	-1
1676	邸	nl	0		0	0	FALSE
1677	主	nhh	0		0	0	FALSE
1678	惧	v	-1		-1	-1	FALSE
1679	其	r	0		0	0	FALSE
1680	不起	v	-1		-1	-1	FALSE
1681	，	w	0		0	-2	-2
1682	徙	v	0		0	0	FALSE
1683	之	r	0		0	0	FALSE
1684	于	p	0		0	0	FALSE
1685	凶肆	ns	-1		-1	-1	FALSE
1686	之中	nd	0		0	0	FALSE
1687	。	w	0		0	-1	-1
1688	绵缀	a	-1		-1	-1	FALSE
1689	移时	v	0		0	0	FALSE
1690	，	w	0		0	-1	-1
1691	合	a	0		0	0	FALSE
1692	肆	nl	0		0	0	FALSE
1693	之	u	0		0	0	FALSE
1694	人	nhh	0		0	0	FALSE
1695	，	w	0		0	0	0
1696	共	d	0		0	0	FALSE
1697	伤叹	v	-1		-1	-1	FALSE
1698	而	c	0		0	0	FALSE
1699	互	v	0		0	0	FALSE
1700	饲	v	0		0	0	FALSE
1701	之	r	0		0	0	FALSE
1702	。	w	0		0	-1	-1
1703	后	nt	0		0	0	FALSE
1704	稍	d	0		0	0	FALSE
1705	愈	v	1		1	1	FALSE
1706	，	w	0		0	1	1
1707	杖	v	0		0	0	FALSE
1708	而	c	0		0	0	FALSE
1709	能	vu	0		0	0	FALSE
1710	起	v	0		0	0	FALSE
1711	。	w	0		0	0	0
1712	由是	c	0		0	0	FALSE
1713	凶肆	ns	0		0	0	FALSE
1714	日	d	0		0	0	FALSE
1715	假	v	0		0	0	FALSE
1716	之	r	0		0	0	FALSE
1717	，	w	0		0	0	0
1718	令	v	0		0	0	FALSE
1719	执	v	0		0	0	FALSE
1720	繐帷	n	0		0	0	FALSE
1721	，	w	0		0	0	0
1722	获	v	0		0	0	FALSE
1723	其	r	0		0	0	FALSE
1724	直	n	0		0	0	FALSE
1725	以	c	0		0	0	FALSE
1726	自给	v	0		0	0	FALSE
1727	。	w	0		0	0	0
1728	累月	nt	0		0	0	FALSE
1729	，	w	0		0	0	0
1730	渐	d	0		0	0	FALSE
1731	复	d	0		0	0	FALSE
1732	壮	a	1		1	1	FALSE
1733	，	w	0		0	1	1
1734	每	d	0		0	0	FALSE
1735	听	v	0		0	0	FALSE
1736	其	r	0		0	0	FALSE
1737	哀歌	v	-1		-1	-1	FALSE
1738	，	w	0		0	-1	-1
1739	自	r	0		0	0	FALSE
1740	叹	v	-1		-1	-1	FALSE
1741	不及	v	-1		-1	-1	FALSE
1742	逝	v	-1		-1	-1	FALSE
1743	者	u	0		0	0	FALSE
1744	，	w	0		0	-3	-3
1745	辄	d	0		0	0	FALSE
1746	呜咽	v	-1		-1	-1	FALSE
1747	流涕	v	-1		-1	-1	FALSE
1748	，	w	0		0	-2	-2
1749	不能	vu		-1	0	0	FALSE
1750	自	r	0		0	0	FALSE
1751	止	v	0		0	0	FALSE
1752	。	w	0		0	0	0
1753	归	v	0		0	0	FALSE
1754	则	c	0		0	0	FALSE
1755	效	v	0		0	0	FALSE
1756	之	r	0		0	0	FALSE
1757	。	w	0		0	0	0
1758	生	nhh	0		0	0	FALSE
1759	聪敏	a	1		1	1	FALSE
1760	者	u	0		0	0	FALSE
1761	也	e	0		0	0	FALSE
1762	，	w	0		0	1	1
1763	无何	nt	0		0	0	FALSE
1764	，	w	0		0	0	0
1765	曲尽其妙	a	1		1	1	FALSE
1766	，	w	0		0	1	1
1767	虽	c	0		0	0	FALSE
1768	长安	ns	0		0	0	FALSE
1769	无有	v		-1	0	0	FALSE
1770	伦比	v	0		0	0	FALSE
1771	。	w	0		0	0	0
1772	初	nt	0		0	0	FALSE
1773	，	w	0		0	0	0
1774	二	m	0		0	0	FALSE
1775	肆	nl	0		0	0	FALSE
1776	之	u	0		0	0	FALSE
1777	佣	v	0		0	0	FALSE
1778	凶器	n	0		0	0	FALSE
1779	者	u	0		0	0	FALSE
1780	，	w	0		0	0	0
1781	互	d	0		0	0	FALSE
1782	争	v	0		0	0	FALSE
1783	胜负	n	0		0	0	FALSE
1784	。	w	0		0	0	0
1785	其	r	0		0	0	FALSE
1786	东肆	ns	0		0	0	FALSE
1787	车舆	n	0		0	0	FALSE
1788	皆	d	0		0	0	FALSE
1789	奇丽	a	1		1	1	FALSE
1790	，	w	0		0	1	1
1791	殆	d	0		0	0	FALSE
1792	不敌	v	-1		-1	-1	FALSE
1793	，	w	0		0	-1	-1
1794	唯	d	0		0	0	FALSE
1795	哀挽	n	0		0	0	FALSE
1796	劣	a	-1		-1	-1	FALSE
1797	焉	e	0		0	0	FALSE
1798	。	w	0		0	-1	-1
1799	其	r	0		0	0	FALSE
1800	东肆	ns	0		0	0	FALSE
1801	长	nhh	0		0	0	FALSE
1802	知	v	0		0	0	FALSE
1803	生	nhh	0		0	0	FALSE
1804	妙绝	a	1		1	1	FALSE
1805	，	w	0		0	1	1
1806	乃	d	0		0	0	FALSE
1807	醵	v	0		0	0	FALSE
1808	钱	n	0		0	0	FALSE
1809	二万	m	0		0	0	FALSE
1810	索	v	0		0	0	FALSE
1811	顾	v	0		0	0	FALSE
1812	焉	e	0		0	0	FALSE
1813	。	w	0		0	0	0
1814	其	r	0		0	0	FALSE
1815	党	nhh	0		0	0	FALSE
1816	耆旧	nhh	0		0	0	FALSE
1817	，	w	0		0	0	0
1818	共	d	0		0	0	FALSE
1819	较	v	0		0	0	FALSE
1820	其	r	0		0	0	FALSE
1821	所	u	0		0	0	FALSE
1822	能	v	0		0	0	FALSE
1823	者	u	0		0	0	FALSE
1824	，	w	0		0	0	0
1825	阴	d	0		0	0	FALSE
1826	教	v	0		0	0	FALSE
1827	生	nhh	0		0	0	FALSE
1828	新	a	0		0	0	FALSE
1829	声	n	0		0	0	FALSE
1830	，	w	0		0	0	0
1831	而	c	0		0	0	FALSE
1832	相	d	0		0	0	FALSE
1833	赞和	v	0		0	0	FALSE
1834	。	w	0		0	0	0
1835	累旬	nt	0		0	0	FALSE
1836	，	w	0		0	0	0
1837	人	nhh	0		0	0	FALSE
1838	莫	d		-1	0	0	FALSE
1839	知	v	0		0	0	FALSE
1840	之	r	0		0	0	FALSE
1841	。	w	0		0	0	0
1842	其	r	0		0	0	FALSE
1843	二	m	0		0	0	FALSE
1844	肆	nl	0		0	0	FALSE
1845	长	nhh	0		0	0	FALSE
1846	相	d	0		0	0	FALSE
1847	谓	v	0		0	0	FALSE
1848	曰	v	0		0	0	FALSE
1849	：	w	0		0	0	0
1850	"	w	0		0	0	0
1851	我	r	0		0	0	FALSE
1852	欲	v	0		0	0	FALSE
1853	各	d	0		0	0	FALSE
1854	阅	v	0		0	0	FALSE
1855	所	r	0		0	0	FALSE
1856	佣	v	0		0	0	FALSE
1857	之	u	0		0	0	FALSE
1858	器	n	0		0	0	FALSE
1859	于	p	0		0	0	FALSE
1860	天门街	ns	0		0	0	FALSE
1861	，	w	0		0	0	0
1862	以	c	0		0	0	FALSE
1863	较	v	0		0	0	FALSE
1864	优劣	a	0		0	0	FALSE
1865	。	w	0		0	0	0
1866	不胜	v	-1		-1	-1	FALSE
1867	者	u	0		0	0	FALSE
1868	，	w	0		0	-1	-1
1869	罚	v	-1		-1	-1	FALSE
1870	直	n	0		0	0	FALSE
1871	五万	m	0		0	0	FALSE
1872	，	w	0		0	-1	-1
1873	以	c	0		0	0	FALSE
1874	备	v	0		0	0	FALSE
1875	酒馔	n	0		0	0	FALSE
1876	之	u	0		0	0	FALSE
1877	用	v	0		0	0	FALSE
1878	，	w	0		0	0	0
1879	可	vu	0		0	0	FALSE
1880	乎	e	0		0	0	FALSE
1881	？	w	0		0	0	0
1882	"	w	0		0	0	0
1883	二	m	0		0	0	FALSE
1884	肆	nl	0		0	0	FALSE
1885	许诺	v	0		0	0	FALSE
1886	，	w	0		0	0	0
1887	乃	c	0		0	0	FALSE
1888	邀	v	0		0	0	FALSE
1889	立	v	0		0	0	FALSE
1890	符契	n	0		0	0	FALSE
1891	，	w	0		0	0	0
1892	署	v	0		0	0	FALSE
1893	以	p	0		0	0	FALSE
1894	保证	n	0		0	0	FALSE
1895	，	w	0		0	0	0
1896	然后	c	0		0	0	FALSE
1897	阅	v	0		0	0	FALSE
1898	之	r	0		0	0	FALSE
1899	。	w	0		0	0	0
1900	士女	nhh	0		0	0	FALSE
1901	大	d	0		0	0	FALSE
1902	和会	n	1		1	1	FALSE
1903	，	w	0		0	1	1
1904	聚	v	0		0	0	FALSE
1905	至	v	0		0	0	FALSE
1906	数	m	0		0	0	FALSE
1907	万	m	0		0	0	FALSE
1908	。	w	0		0	0	0
1909	于是	c	0		0	0	FALSE
1910	里胥	no	0		0	0	FALSE
1911	告	v	0		0	0	FALSE
1912	于	p	0		0	0	FALSE
1913	贼曹	no	0		0	0	FALSE
1914	，	w	0		0	0	0
1915	贼曹	no	0		0	0	FALSE
1916	闻	v	0		0	0	FALSE
1917	于	p	0		0	0	FALSE
1918	京尹	no	0		0	0	FALSE
1919	。	w	0		0	0	0
1920	四方	nd	0		0	0	FALSE
1921	之	u	0		0	0	FALSE
1922	士	nhh	0		0	0	FALSE
1923	，	w	0		0	0	0
1924	尽	d	0		0	0	FALSE
1925	赴	v	0		0	0	FALSE
1926	趋	v	0		0	0	FALSE
1927	焉	e	0		0	0	FALSE
1928	，	w	0		0	0	0
1929	巷	nl	0		0	0	FALSE
1930	无	d		-1	0	0	FALSE
1931	居	v	0		0	0	FALSE
1932	人	nhh	0		0	0	FALSE
1933	。	w	0		0	0	0
1934	自	p	0		0	0	FALSE
1935	旦	nt	0		0	0	FALSE
1936	阅	v	0		0	0	FALSE
1937	之	r	0		0	0	FALSE
1938	，	w	0		0	0	0
1939	及	v	0		0	0	FALSE
1940	亭午	nt	0		0	0	FALSE
1941	，	w	0		0	0	0
1942	历	d	0		0	0	FALSE
1943	举	v	0		0	0	FALSE
1944	辇舆	n	0		0	0	FALSE
1945	威仪	n	0		0	0	FALSE
1946	之	u	0		0	0	FALSE
1947	具	n	0		0	0	FALSE
1948	，	w	0		0	0	0
1949	西肆	ns	0		0	0	FALSE
1950	皆	d	0		0	0	FALSE
1951	不胜	v	-1		-1	-1	FALSE
1952	，	w	0		0	-1	-1
1953	师	n	0		0	0	FALSE
1954	有	v	0		0	0	FALSE
1955	惭色	n	-1		-1	-1	FALSE
1956	。	w	0		0	-1	-1
1957	乃	c	0		0	0	FALSE
1958	置	v	0		0	0	FALSE
1959	层	a	0		0	0	FALSE
1960	榻	n	0		0	0	FALSE
1961	于	p	0		0	0	FALSE
1962	南	nd	0		0	0	FALSE
1963	隅	nl	0		0	0	FALSE
1964	，	w	0		0	0	0
1965	有	v	0		0	0	FALSE
1966	长	a	0		0	0	FALSE
1967	髯	n	0		0	0	FALSE
1968	者	u	0		0	0	FALSE
1969	，	w	0		0	0	0
1970	拥	v	0		0	0	FALSE
1971	铎	n	0		0	0	FALSE
1972	而	c	0		0	0	FALSE
1973	进	vd	0		0	0	FALSE
1974	，	w	0		0	0	0
1975	翊	v	0		0	0	FALSE
1976	卫	nhh	0		0	0	FALSE
1977	数	m	0		0	0	FALSE
1978	人	nhh	0		0	0	FALSE
1979	，	w	0		0	0	0
1980	于是	c	0		0	0	FALSE
1981	奋髯	v	1		1	1	FALSE
1982	扬眉	v	1		1	1	FALSE
1983	，	w	0		0	2	2
1984	扼腕	v	0		0	0	FALSE
1985	顿颡	v	0		0	0	FALSE
1986	而	c	0		0	0	FALSE
1987	登	v	0		0	0	FALSE
1988	，	w	0		0	0	0
1989	乃	c	0		0	0	FALSE
1990	歌	v	0		0	0	FALSE
1991	《	w	0		0	0	0
1992	白马	n	0		0	0	FALSE
1993	》	w	0		0	0	0
1994	之	u	0		0	0	FALSE
1995	词	n	0		0	0	FALSE
1996	。	w	0		0	0	0
1997	恃	v	0		0	0	FALSE
1998	其	r	0		0	0	FALSE
1999	夙	d	0		0	0	FALSE
[truncated: 2,479 more rows]
