# Supplementary material for: Representation of the spatio-temporal narrative of The Tale of Li Wa李娃传
Source: PLoS One. 2020 Apr 23;15(4):e0231529. doi: 10.1371/journal.pone.0231529 (PMC7180071; doi:10.1371/journal.pone.0231529)
Supplement: S2 Table — (XLSX) [file pone.0231529.s010.xlsx]

## Sheet: phrase
	phrase	sentiment_classification_score(SCS)
1	汧国夫人李娃，	1
2	长安之倡女也。	-1
3	节行瑰奇，	1
4	有足称者。	1
5	故监察御史白行简为传述。	0
6	天宝中，	0
7	有常州刺史荥阳公者，	0
8	略其名字，	0
9	不书，	0
10	时望甚崇，	1
11	家徒甚殷。	1
12	知命之年，	0
13	有一子，	0
14	始弱冠矣，	0
15	隽朗有词藻，	2
16	迥然不群，	2
17	深为时辈推伏。	1
18	其父爱而器之，	2
19	曰：	0
20	「此吾家千里驹也。」	1
21	应乡赋秀才举，	1
22	将行，	0
23	乃盛其服玩车马之饰，	0
24	计其京师薪储之费。	0
25	谓之曰：	0
26	「吾观尔之才，	1
27	当一战而霸。	1
28	今备二载之用，	0
29	且丰尔之给，	1
30	将为其志也。」	0
31	生亦自负视上第如指掌。	1
32	自毗陵发，	0
33	月馀抵长安，	0
34	居于布政里。	0
35	尝游东市还，	0
36	自平康东门入，	0
37	将访友于西南。	0
38	至鸣珂曲，	0
39	见一宅，	0
40	门庭不甚广，	-1
41	而室宇严邃，	-1
42	阖一扉。	0
43	有娃方凭一双鬟青衣立，	0
44	妖姿要妙，	2
45	绝代未有。	1
46	生忽见之，	0
47	不觉停骖久之，	0
48	徘徊不能去。	0
49	乃诈坠鞭于地，	-1
50	候其從者，	0
51	勑取之，	0
52	累眄于娃，	0
53	娃回眸凝睇，	1
54	情甚相慕，	1
55	竟不敢措辞而去。	0
56	生自尔意若有失，	-1
57	乃密徵其友游长安之熟者以讯之。	0
58	友曰：	0
59	「此侠邪女李氏宅也。」	-1
60	曰：	0
61	「娃可求乎？」	0
62	对曰：	0
63	「李氏颇赡，	1
64	前与通之者，	-1
65	多贵戚豪族，	2
66	所得甚广，	1
67	非累百万，	0
68	不能动其志也。」	0
69	生曰：	0
70	「茍患其不谐，	-2
71	虽百万，	0
72	何惜！」	1
73	他日，	0
74	乃洁其衣服，	1
75	盛宾從而往。	1
76	扣其门，	0
77	俄有侍儿启扄。	0
78	生曰：	0
79	「此谁之第耶？」	0
80	侍儿不答，	0
81	驰走大呼曰：	0
82	「前时遗策郎也。」	0
83	娃大悦曰：	1
84	「尔姑止之，	0
85	吾当整妆易服而出。」	0
86	生闻之，	0
87	私喜。	1
88	乃引至萧墙间，	0
89	见一姥垂白上偻，	-1
90	即娃母也。	0
91	生跪拜前致词曰：	0
92	「闻兹地有隙院，	0
93	愿税以居，	0
94	信乎？」	0
95	姥曰：	0
96	「惧其浅陋湫隘，	-3
97	不足以辱长者所处，	-2
98	安敢言直耶？」	0
99	延生于迟宾之馆，	0
100	馆宇甚丽。	1
101	与生偶坐，	0
102	因曰：	0
103	「某有女娇小，	1
104	技艺薄劣，	-1
105	欣见宾客，	1
106	愿将见之。」	0
107	乃命娃出，	0
108	明眸皓腕，	2
109	举步艳冶。	1
110	生遂惊起，	-1
111	莫敢仰视。	0
112	与之拜毕，	0
113	叙寒燠，	0
114	触类妍媚，	1
115	目所未睹。	1
116	复坐，	0
117	烹茶斟酒，	0
118	器用甚洁。	1
119	久之日暮，	0
120	鼓声四动。	0
121	姥访其居远近。	0
122	生绐之曰：	-1
123	「在延平门外数里。」	0
124	冀其远而见留也。	0
125	姥曰：	0
126	「鼓已发矣，	0
127	当速归，	0
128	无犯禁。」	1
129	生曰：	0
130	「幸接欢笑，	2
131	不知日之云夕。	0
132	道里辽阔，	-1
133	城内又无亲戚，	0
134	将若之何？」	0
135	娃曰：	0
136	「不见责僻陋，	0
137	方将居之，	0
138	宿何害焉。」	1
139	生数目姥，	0
140	姥曰：	0
141	「唯唯。」	0
142	生乃召其家僮，	0
143	持双缣，	0
144	请以备一宵之馔。	0
145	娃笑而止之曰：	1
146	「宾主之仪，	0
147	且不然也。	0
148	今夕之费，	0
149	愿以贫窭之家，	-1
150	随其粗粝以进之。	-1
151	其馀以俟他辰。」	0
152	固辞，	0
153	终不许。	0
154	俄徙坐西堂，	0
155	帷幙帘榻，	0
156	焕然夺目；	2
157	妆奁衾枕。	0
158	亦皆侈丽。	1
159	乃张烛进馔，	0
160	品味甚盛。	1
161	彻馔，	0
162	姥起。	0
163	生娃谈话方切，	1
164	诙谐调笑，	1
165	无所不至。	0
166	生曰：	0
167	「前偶过卿门，	0
168	遇卿适在屏间。	0
169	厥后心常勤念，	1
170	虽寝与食，	0
171	未尝或舍。」	-1
172	娃答曰：	0
173	「我心亦如之。」	0
174	生曰：	0
175	「今之来，	0
176	非直求居而已，	0
177	愿偿平生之志。	1
178	但未知命也若何。」	-1
179	言未终，	-1
180	姥至，	0
181	询其故，	0
182	具以告。	0
183	姥笑曰：	1
184	「男女之际，	0
185	大欲存焉。	0
186	情茍相得，	1
187	虽父母命，	0
188	不能制也。	1
189	女子固陋，	-1
190	曷足以荐君子之枕席！」	0
191	生遂下阶，	0
192	拜而谢之曰：	1
193	「愿以己为厮养。」	-1
194	姥遂目之为郎，	0
195	饮酣而散。	1
196	及旦，	0
197	尽徙其囊橐，	0
198	因家于李之第。	0
199	自是生屏迹戢身，	-2
200	不复与亲知相闻，	0
201	日会倡优侪类，	-2
202	狎戏游宴。	-2
203	囊中尽空，	-1
204	乃鬻骏乘及其家僮。	-1
205	岁馀，	0
206	资财仆马荡然。	-1
207	迩来姥意渐怠，	-1
208	娃情弥笃。	1
209	他日，	0
210	娃谓生曰：	0
211	「与郎相知一年，	0
212	尚无孕嗣。	0
213	常闻竹林神者，	0
214	报应如响，	1
215	将致荐酹求之，	1
216	可乎？」	0
217	生不知其计，	0
218	大喜。	1
219	乃质衣于肆，	-1
220	以备牢礼，	0
221	与娃同谒祠宇而祷祝焉，	2
222	信宿而返。	0
223	策驴而后，	0
224	至里北门，	0
225	娃谓生曰：	0
226	「此东转小曲中，	0
227	某之姨宅也，	0
228	将憩而觐之，	0
229	可乎？」	0
230	生如其言，	0
231	前行不踰百步，	0
232	果见一车门。	0
233	窥其际，	0
234	甚弘敞。	1
235	其青衣自车后止之曰：	0
236	「至矣。」	0
237	生下驴，	0
238	适有一人出访曰：	0
239	「谁？」	0
240	曰：	0
241	「李娃也。」	0
242	乃入告。	0
243	俄有一妪至，	0
244	年可四十馀，	0
245	与生相迎曰：	0
246	「吾甥来否？」	0
247	娃下车，	0
248	妪迎访之曰：	0
249	「何久疎绝？」	-1
250	相视而笑。	1
251	娃引生拜之，	0
252	既见，	0
253	遂偕入西戟门偏院。	0
254	中有山亭，	0
255	竹树葱蒨，	2
256	池榭幽绝。	2
257	生谓娃曰：	0
258	「此姨之私第耶？」	0
259	笑而不答，	0
260	以他语对。	0
261	俄献茶果，	0
262	甚珍奇。	1
263	食顷，	0
264	有一人控大宛，	0
265	汗流驰至曰：	0
266	「姥遇暴疾颇甚，	-2
267	殆不识人，	0
268	宜速归。」	0
269	娃谓姨曰：	0
270	「方寸乱矣，	-1
271	某骑而前去，	0
272	当令返乘，	0
273	便与郎偕来。」	0
274	生拟随之，	0
275	其姨与侍儿偶语，	0
276	以手挥之，	0
277	令生止于户外，	0
278	曰：	0
279	「姥且殁矣，	-1
280	当与某议丧事，	-1
281	以济其急，	0
282	奈何遽相随而去？」	0
283	乃止，	0
284	共计其凶议斋祭之用。	0
285	日晚，	0
286	乘不至。	0
287	姨言曰：	0
288	「无复命何也？	0
289	郎骤往觇之，	0
290	某当继至。」	0
291	生遂往，	0
292	至旧宅，	0
293	门扄钥甚密，	0
294	以泥缄之。	0
295	生大骇，	-1
296	诘其邻人。	0
297	邻人曰：	0
298	「李本税此而居，	0
299	约已周矣。	0
300	第主自收，	0
301	姥徙居而且再宿矣。」	0
302	徵徙何处，	0
303	曰：	0
304	「不详其所。」	0
305	生将驰赴宣阳，	0
306	以诘其姨，	-1
307	日已晚矣，	0
308	计程不能达。	0
309	乃弛其装服，	0
310	质馔而食，	-1
311	赁榻而寝，	0
312	生恚怒方甚，	-1
313	自昏达旦，	0
314	目不交睫。	-1
315	质明，	0
316	乃策蹇而去。	0
317	既至，	0
318	连扣其扉，	0
319	食顷无人应。	0
320	生大呼数四，	0
321	有宦者徐出。	0
322	生遽访之：	0
323	「姨氏在乎？」	0
324	曰：	0
325	「无之。」	0
326	生曰：	0
327	「昨暮在此，	0
328	何故匿之？」	-1
329	访其谁氏之第，	0
330	曰：	0
331	「此崔尚书第。	0
332	昨者有一人税此院，	0
333	云迟中表之远至者，	0
334	未暮去矣。」	0
335	生惶惑发狂，	-2
336	罔知所措，	0
337	因返访布政旧邸。	0
338	邸主哀而进膳。	-1
339	生怨懑，	-1
340	绝食三日，	-1
341	遘疾甚笃，	-2
342	旬馀愈甚。	-1
343	邸主惧其不起，	-2
344	徙之于凶肆之中。	-1
345	绵缀移时，	-1
346	合肆之人，	0
347	共伤叹而互饲之。	-1
348	后稍愈，	1
349	杖而能起。	0
350	由是凶肆日假之，	0
351	令执繐帷，	0
352	获其直以自给。	0
353	累月，	0
354	渐复壮，	1
355	每听其哀歌，	-1
356	自叹不及逝者，	-3
357	辄呜咽流涕，	-2
358	不能自止。	0
359	归则效之。	0
360	生聪敏者也，	1
361	无何，	0
362	曲尽其妙，	1
363	虽长安无有伦比。	0
364	初，	0
365	二肆之佣凶器者，	0
366	互争胜负。	0
367	其东肆车舆皆奇丽，	1
368	殆不敌。	-1
369	唯哀挽劣焉。	-1
370	其东肆长知生妙绝，	1
371	乃醵钱二万索顾焉。	0
372	其党耆旧，	0
373	共较其所能者，	0
374	阴教生新声，	0
375	而相赞和。	0
376	累旬，	0
377	人莫知之。	0
378	其二肆长相谓曰：	0
379	「我欲各阅所佣之器于天门街，	0
380	以较优劣。	0
381	不胜者，	-1
382	罚直五万，	-1
383	以备酒馔之用，	0
384	可乎？」	0
385	二肆许诺，	0
386	乃邀立符契，	0
387	署以保证，	0
388	然后阅之。	0
389	士女大和会，	1
390	聚至数万。	0
391	于是里胥告于贼曹，	0
392	贼曹闻于京尹。	0
393	四方之士，	0
394	尽赴趋焉，	0
395	巷无居人。	0
396	自旦阅之，	0
397	及亭午，	0
398	历举辇舆威仪之具，	0
399	西肆皆不胜，	-1
400	师有惭色。	-1
401	乃置层榻于南隅，	0
402	有长髯者，	0
403	拥铎而进，	0
404	翊卫数人，	0
405	于是奋髯扬眉，	2
406	扼腕顿颡而登，	0
407	乃歌《白马》之词。	0
408	恃其夙胜，	1
409	顾眄左右，	0
410	旁若无人。	-1
411	齐声赞扬之，	1
412	自以为独步一时，	1
413	不可得而屈也。	-1
414	有顷，	0
415	东肆长于北隅上设连榻，	0
416	有乌巾少年，	0
417	左右五六人，	0
418	秉翣而至，	0
419	即生也。	0
420	整衣服，	0
421	俯仰甚徐，	0
422	申喉发调，	0
423	容若不胜。	1
424	乃歌《薤露》之章，	0
425	举声清越，	1
426	响振林木。	1
427	曲度未终，	0
428	闻者歔欷掩泣。	-2
429	西肆长为众所诮，	-1
430	益惭耻，	-1
431	密置所输之直于前，	-1
432	乃潜遁焉。	-1
433	四座愕贻，	0
434	莫之测也。	0
435	先是天子方下诏，	0
436	俾外方之牧，	0
437	岁一至阙下，	0
438	谓之入计。	0
439	时也，	0
440	适遇生之父在京师，	0
441	与同列者易服章，	0
442	窃往观焉。	0
443	有老竖，	0
444	即生乳母壻也，	0
445	见生之举措辞气，	0
446	将认之而未敢，	-1
447	乃泫然流涕。	-2
448	生父惊而诘之，	-2
449	因告曰：	0
450	「歌者之貌，	0
451	酷似郎之亡子。」	-1
452	父曰：	0
453	「吾子以多财为盗所害，	-1
454	奚至是耶？」	0
455	言讫，	0
456	亦泣。	-1
457	及归，	0
458	竖问驰往，	0
459	访于同党曰：	0
460	「向歌者谁，	0
461	若斯之妙欤？」	1
462	皆曰：	0
463	「某氏之子。」	0
464	徵其名，	0
465	且易之矣，	0
466	竖凛然大惊。	-1
467	徐往，	0
468	迫而察之。	0
469	生见竖，	0
470	色动回翔，	0
471	将匿于众中。	-1
472	竖遂持其袂曰：	0
473	「岂非某乎？」	0
474	相持而泣，	-1
475	遂载以归。	0
476	至其室，	0
477	父责曰：	-1
478	「志行若此，	0
479	污辱吾门，	-1
480	何施面目，	0
481	复相见也？」	0
482	乃徒行出，	0
483	至曲江西杏园东，	0
484	去其衣服。	0
485	以马鞭鞭之数百。	-1
486	生不胜其苦而毙，	-3
487	父弃之而去。	-1
488	其师命相狎昵者，	0
489	阴随之，	0
490	归告同党，	0
491	共加伤叹。	-1
492	令二人赍苇席瘗焉。	-1
493	至则心下微温，	1
494	举之良久，	0
495	气稍通。	1
496	因共荷而归，	0
497	以苇筒灌勺饮，	0
498	经宿乃活。	1
499	月馀，	0
500	手足不能自举，	0
501	其楚挞之处皆溃烂，	-2
502	秽甚。	-1
503	同辈患之，	-1
504	一夕弃于道周。	-1
505	行路咸伤之，	-1
506	往往投其馀食，	0
507	得以充肠。	1
508	十旬，	0
509	方杖策而起。	1
510	被布裘，	0
511	裘有百结，	0
512	褴褛如悬鹑。	-2
513	持一破瓯巡于闾里，	-1
514	以乞食为事。	-1
515	自秋徂冬，	0
516	夜入于粪壤窟室，	-2
517	昼则周游廛肆。	0
518	一旦大雪，	0
519	生为冻馁所驱。	-1
520	冒雪而出，	0
521	乞食之声甚苦，	-2
522	闻见者莫不凄恻。	-1
523	时雪方甚，	0
524	人家外户多不发。	0
525	至安邑东门，	0
526	循里垣，	0
527	北转第七八，	0
528	有一门独启左扉，	0
529	即娃之第也。	0
530	生不知之，	0
531	遂连声疾呼：	0
532	「饥冻之甚。」	-1
533	音响凄切，	-1
534	所不忍听。	-1
535	娃自閤中闻之，	0
536	谓侍儿曰：	0
537	「此必生也，	0
538	我辨其音矣。」	0
539	连步而出。	0
540	见生枯瘠疥厉，	-2
541	殆非人状。	-1
542	娃意感焉，	0
543	乃谓曰：	0
544	「岂非某郎也？」	0
545	生愤懑绝倒，	-2
546	口不能言，	0
547	颔颐而已。	0
548	娃前抱其颈，	1
549	以绣襦拥而归于西厢。	1
550	失声长恸曰：	-2
551	「令子一朝及此，	0
552	我之罪也。」	-1
553	绝而复苏。	0
554	姥大骇奔至，	-1
555	曰：	0
556	「何也？」	0
557	娃曰：	0
558	「某郎。」	0
559	姥遽曰：	0
560	「当逐之，	-1
561	奈何令至此。」	0
562	娃敛容却睇曰：	0
563	「不然，	0
564	此良家子也，	1
565	当昔驱高车，	1
566	持金装，	1
567	至某之室，	0
568	不踰期而荡尽。	-1
569	且互设诡计，	-1
570	舍而逐之，	-2
571	殆非人。	-1
572	令其失志，	-1
573	不得齿于人伦。	-1
574	父子之道，	0
575	天性也。	0
576	使其情绝，	-1
577	杀而弃之，	-2
578	又困踬若此。	-1
579	天下之人，	0
580	尽知为某也。	0
581	生亲戚满朝，	0
582	一旦当权者熟察其本末，	0
583	祸将及矣。	-1
584	况欺天负人，	-2
585	鬼神不佑，	-1
586	无自贻其殃也。	-1
587	某为姥子，	0
588	殆今有二十岁矣。	0
589	计其赀，	0
590	不啻直千金。	0
591	今姥年六十馀，	0
592	愿计二十年衣食之用以赎身，	1
593	当与此子别卜所诣。	0
594	所诣非遥，	0
595	晨昏得以温凊，	1
596	某愿足矣。」	1
597	姥度其志不可夺，	0
598	因许之。	1
599	给姥之馀，	0
600	有百金。	0
601	北隅因五家，	0
602	税一隙院。	0
603	乃与生沐浴，	0
604	易其衣服，	0
605	为汤粥通其肠，	1
606	次以酥乳润其脏。	1
607	旬馀，	0
608	方荐水陆之馔。	1
609	头巾履袜，	0
610	皆取珍异者衣之。	1
611	未数月，	0
612	肌肤稍腴。	1
613	卒岁，	0
614	平愈如初。	1
615	异时，	0
616	娃谓生曰：	0
617	「体已康矣，	1
618	志已壮矣。	1
619	渊思寂虑，	0
620	默想曩昔之艺业，	0
621	可温习乎？」	0
622	生思之曰：	0
623	「十得二三耳。」	0
624	娃命车出游，	0
625	生骑而從。	0
626	至旗亭南偏门鬻坟典之肆，	0
627	令生拣而市之，	1
628	计费百金，	1
629	尽载以归。	0
630	因令生斥弃百虑以志学，	1
631	俾夜作昼，	0
632	孜孜矻矻。	1
633	娃常偶坐，	0
634	宵分乃寐。	0
635	伺其疲倦，	-1
636	即谕之缀诗赋。	0
637	二岁而业大就，	1
638	海内文籍，	0
639	莫不该览。	0
640	生谓娃曰：	0
641	「可策名试艺矣。」	0
642	娃曰：	0
643	「未也，	-1
644	且令精熟，	1
645	以俟百战。」	0
646	更一年，	0
647	曰：	0
648	「可行矣。」	1
649	于是遂一上登甲科，	1
650	声振礼闱。	1
651	虽前辈见其文，	0
652	罔不敛衽敬羡，	3
653	愿友之而不可得。	1
654	娃曰：	0
655	「未也。	-1
656	今秀士茍获擢一科第，	1
657	则自谓可以取中朝之显职，	1
658	擅天下之美名。	1
659	子行秽迹鄙，	-2
660	不侔于他士。	-1
661	当砻淬利器，	0
662	以求再捷，	1
663	方可以连衡多士，	1
664	争霸覊英。」	1
665	生由是益自勤苦，	1
666	声价弥甚。	1
667	其年遇大比，	0
668	诏徵四方之隽。	1
669	生应直言极谏科，	0
670	策名第一，	1
671	授成都府参军。	1
672	三事以降，	0
673	皆其友也。	1
674	将之官，	0
675	娃谓生曰：	0
676	「今之复子本躯，	1
677	某不相负也。	1
678	愿以残年，	-1
679	归养老姥。	-1
680	君当结媛鼎族，	1
681	以奉蒸尝。	0
682	中外婚媾，	1
683	无自黩也。	-1
684	勉思自爱，	2
685	某從此去矣。」	0
686	生泣曰：	-1
687	「子若弃我，	-1
688	当自刭以就死。」	-2
689	娃固辞不從，	0
690	生勤请弥恳。	2
691	娃曰：	0
692	「送子涉江，	0
693	至于剑门，	0
694	当令我回。」	0
695	生许诺。	0
696	月馀，	0
697	至剑门。	0
698	未及发而除书至，	0
699	生父由常州诏入，	0
700	拜成都尹，	1
701	兼剑南采访使。	0
702	浃辰，	0
703	父到。	0
704	生因投刺，	0
705	谒于邮亭。	0
706	父不敢认，	0
707	见其祖父官讳，	0
708	方大惊，	-1
709	命登阶，	0
710	抚背恸哭移时。	-1
711	曰：	0
712	「吾与尔父子如初。」	1
713	因诘其由，	0
714	具陈其本末。	0
715	大奇之，	1
716	诘娃安在。	0
717	曰：	0
718	「送某至此，	0
719	当令复还。」	0
720	父曰：	0
721	「不可。」	-1
722	翌日，	0
723	命驾与生先之成都，	0
724	留娃于剑门，	0
725	筑别馆以处之。	0
726	明日，	0
727	命媒氏通二姓之好，	1
728	备六礼以迎之，	2
729	遂如秦晋之偶。	1
730	娃既备礼，	0
731	岁时伏腊，	0
732	妇道甚修，	1
733	治家严整，	1
734	极为亲所眷。	1
735	向后数岁，	0
736	生父母偕殁，	-1
737	持孝甚至。	1
738	有灵芝产于倚庐，	1
739	一穗三秀，	0
740	本道上闻。	0
741	又有白燕数十，	1
742	巢其层甍。	0
743	天子异之，	1
744	宠锡加等。	1
745	终制，	0
746	累迁清显之任。	1
747	十年间，	0
748	至数郡。	0
749	娃封汧国夫人，	2
750	有四子，	0
751	皆为大官，	1
752	其卑者犹为太原尹。	-1
753	弟兄姻媾皆甲门，	1
754	内外隆盛，	1
755	莫之与京。	1
756	嗟乎，	0
757	倡荡之姬，	-2
758	节行如是，	1
759	虽古先烈女，	1
760	不能踰也。	0
761	焉得不为之叹息哉！	2
762	予伯祖尝牧晋州，	0
763	转户部，	0
764	为水陆运使，	0
765	三任皆与生为代，	0
766	故暗详其事。	0
767	贞元中，	0
768	予与陇西公佐，	0
769	话妇人操烈之品格，	2
770	因遂述汧国之事。	1
771	公佐拊掌竦听，	0
772	命予为传。	0
773	乃握管濡翰，	0
774	疏而存之。	0
775	时乙亥岁秋八月，	0
776	太原白行简云。	0

## Sheet: time
phrase	storytime_day	readtime_phrase
汧国夫人李娃，	17675	1
长安之倡女也。	17675	2
节行瑰奇，	17675	3
有足称者。	17675	4
故监察御史白行简为传述。	17675	5
天宝中，	1	6
有常州刺史荥阳公者，	1	7
略其名字，	1	8
不书，	1	9
时望甚崇，	1	10
家徒甚殷。	1	11
知命之年，	1	12
有一子，	1	13
始弱冠矣，	1	14
隽朗有词藻，	1	15
迥然不群，	1	16
深为时辈推伏。	1	17
其父爱而器之，	1	18
曰：	1	19
「此吾家千里驹也。」	1	20
应乡赋秀才举，	1	21
将行，	1	22
乃盛其服玩车马之饰，	1	23
计其京师薪储之费。	1	24
谓之曰：	1	25
「吾观尔之才，	1	26
当一战而霸。	1	27
今备二载之用，	1	28
且丰尔之给，	1	29
将为其志也。」	1	30
生亦自负视上第如指掌。	1	31
自毗陵发，	1	32
月馀抵长安，	40	33
居于布政里。	40	34
尝游东市还，	50	35
自平康东门入，	50	36
将访友于西南。	50	37
至鸣珂曲，	50	38
见一宅，	50	39
门庭不甚广，	50	40
而室宇严邃，	50	41
阖一扉。	50	42
有娃方凭一双鬟青衣立，	50	43
妖姿要妙，	50	44
绝代未有。	50	45
生忽见之，	50	46
不觉停骖久之，	50	47
徘徊不能去。	50	48
乃诈坠鞭于地，	50	49
候其從者，	50	50
勑取之，	50	51
累眄于娃，	50	52
娃回眸凝睇，	50	53
情甚相慕，	50	54
竟不敢措辞而去。	50	55
生自尔意若有失，	50	56
乃密徵其友游长安之熟者以讯之。	55	57
友曰：	55	58
「此侠邪女李氏宅也。」	55	59
曰：	55	60
「娃可求乎？」	55	61
对曰：	55	62
「李氏颇赡，	55	63
前与通之者，	55	64
多贵戚豪族，	55	65
所得甚广，	55	66
非累百万，	55	67
不能动其志也。」	55	68
生曰：	55	69
「茍患其不谐，	55	70
虽百万，	55	71
何惜！」	55	72
他日，	56	73
乃洁其衣服，	56	74
盛宾從而往。	56	75
扣其门，	56	76
俄有侍儿启扄。	56	77
生曰：	56	78
「此谁之第耶？」	56	79
侍儿不答，	56	80
驰走大呼曰：	56	81
「前时遗策郎也。」	56	82
娃大悦曰：	56	83
「尔姑止之，	56	84
吾当整妆易服而出。」	56	85
生闻之，	56	86
私喜。	56	87
乃引至萧墙间，	56	88
见一姥垂白上偻，	56	89
即娃母也。	56	90
生跪拜前致词曰：	56	91
「闻兹地有隙院，	56	92
愿税以居，	56	93
信乎？」	56	94
姥曰：	56	95
「惧其浅陋湫隘，	56	96
不足以辱长者所处，	56	97
安敢言直耶？」	56	98
延生于迟宾之馆，	56	99
馆宇甚丽。	56	100
与生偶坐，	56	101
因曰：	56	102
「某有女娇小，	56	103
技艺薄劣，	56	104
欣见宾客，	56	105
愿将见之。」	56	106
乃命娃出，	56	107
明眸皓腕，	56	108
举步艳冶。	56	109
生遂惊起，	56	110
莫敢仰视。	56	111
与之拜毕，	56	112
叙寒燠，	56	113
触类妍媚，	56	114
目所未睹。	56	115
复坐，	56	116
烹茶斟酒，	56	117
器用甚洁。	56	118
久之日暮，	56	119
鼓声四动。	56	120
姥访其居远近。	56	121
生绐之曰：	56	122
「在延平门外数里。」	56	123
冀其远而见留也。	56	124
姥曰：	56	125
「鼓已发矣，	56	126
当速归，	56	127
无犯禁。」	56	128
生曰：	56	129
「幸接欢笑，	56	130
不知日之云夕。	56	131
道里辽阔，	56	132
城内又无亲戚，	56	133
将若之何？」	56	134
娃曰：	56	135
「不见责僻陋，	56	136
方将居之，	56	137
宿何害焉。」	56	138
生数目姥，	56	139
姥曰：	56	140
「唯唯。」	56	141
生乃召其家僮，	56	142
持双缣，	56	143
请以备一宵之馔。	56	144
娃笑而止之曰：	56	145
「宾主之仪，	56	146
且不然也。	56	147
今夕之费，	56	148
愿以贫窭之家，	56	149
随其粗粝以进之。	56	150
其馀以俟他辰。」	56	151
固辞，	56	152
终不许。	56	153
俄徙坐西堂，	56	154
帷幙帘榻，	56	155
焕然夺目；	56	156
妆奁衾枕。	56	157
亦皆侈丽。	56	158
乃张烛进馔，	56	159
品味甚盛。	56	160
彻馔，	56	161
姥起。	56	162
生娃谈话方切，	56	163
诙谐调笑，	56	164
无所不至。	56	165
生曰：	56	166
「前偶过卿门，	56	167
遇卿适在屏间。	56	168
厥后心常勤念，	56	169
虽寝与食，	56	170
未尝或舍。」	56	171
娃答曰：	56	172
「我心亦如之。」	56	173
生曰：	56	174
「今之来，	56	175
非直求居而已，	56	176
愿偿平生之志。	56	177
但未知命也若何。」	56	178
言未终，	56	179
姥至，	56	180
询其故，	56	181
具以告。	56	182
姥笑曰：	56	183
「男女之际，	56	184
大欲存焉。	56	185
情茍相得，	56	186
虽父母命，	56	187
不能制也。	56	188
女子固陋，	56	189
曷足以荐君子之枕席！」	56	190
生遂下阶，	56	191
拜而谢之曰：	56	192
「愿以己为厮养。」	56	193
姥遂目之为郎，	56	194
饮酣而散。	56	195
及旦，	57	196
尽徙其囊橐，	57	197
因家于李之第。	57	198
自是生屏迹戢身，	57	199
不复与亲知相闻，	57	200
日会倡优侪类，	57	201
狎戏游宴。	57	202
囊中尽空，	57	203
乃鬻骏乘及其家僮。	57	204
岁馀，	477	205
资财仆马荡然。	477	206
迩来姥意渐怠，	477	207
娃情弥笃。	477	208
他日，	507	209
娃谓生曰：	507	210
「与郎相知一年，	507	211
尚无孕嗣。	507	212
常闻竹林神者，	507	213
报应如响，	507	214
将致荐酹求之，	507	215
可乎？」	507	216
生不知其计，	507	217
大喜。	507	218
乃质衣于肆，	507	219
以备牢礼，	507	220
与娃同谒祠宇而祷祝焉，	507	221
信宿而返。	508	222
策驴而后，	508	223
至里北门，	508	224
娃谓生曰：	508	225
「此东转小曲中，	508	226
某之姨宅也，	508	227
将憩而觐之，	508	228
可乎？」	508	229
生如其言，	508	230
前行不踰百步，	508	231
果见一车门。	508	232
窥其际，	508	233
甚弘敞。	508	234
其青衣自车后止之曰：	508	235
「至矣。」	508	236
生下驴，	508	237
适有一人出访曰：	508	238
「谁？」	508	239
曰：	508	240
「李娃也。」	508	241
乃入告。	508	242
俄有一妪至，	508	243
年可四十馀，	508	244
与生相迎曰：	508	245
「吾甥来否？」	508	246
娃下车，	508	247
妪迎访之曰：	508	248
「何久疎绝？」	508	249
相视而笑。	508	250
娃引生拜之，	508	251
既见，	508	252
遂偕入西戟门偏院。	508	253
中有山亭，	508	254
竹树葱蒨，	508	255
池榭幽绝。	508	256
生谓娃曰：	508	257
「此姨之私第耶？」	508	258
笑而不答，	508	259
以他语对。	508	260
俄献茶果，	508	261
甚珍奇。	508	262
食顷，	508	263
有一人控大宛，	508	264
汗流驰至曰：	508	265
「姥遇暴疾颇甚，	508	266
殆不识人，	508	267
宜速归。」	508	268
娃谓姨曰：	508	269
「方寸乱矣，	508	270
某骑而前去，	508	271
当令返乘，	508	272
便与郎偕来。」	508	273
生拟随之，	508	274
其姨与侍儿偶语，	508	275
以手挥之，	508	276
令生止于户外，	508	277
曰：	508	278
「姥且殁矣，	508	279
当与某议丧事，	508	280
以济其急，	508	281
奈何遽相随而去？」	508	282
乃止，	508	283
共计其凶议斋祭之用。	508	284
日晚，	508	285
乘不至。	508	286
姨言曰：	508	287
「无复命何也？	508	288
郎骤往觇之，	508	289
某当继至。」	508	290
生遂往，	508	291
至旧宅，	508	292
门扄钥甚密，	508	293
以泥缄之。	508	294
生大骇，	508	295
诘其邻人。	508	296
邻人曰：	508	297
「李本税此而居，	508	298
约已周矣。	508	299
第主自收，	508	300
姥徙居而且再宿矣。」	508	301
徵徙何处，	508	302
曰：	508	303
「不详其所。」	508	304
生将驰赴宣阳，	508	305
以诘其姨，	508	306
日已晚矣，	508	307
计程不能达。	508	308
乃弛其装服，	508	309
质馔而食，	508	310
赁榻而寝，	508	311
生恚怒方甚，	508	312
自昏达旦，	508	313
目不交睫。	508	314
质明，	509	315
乃策蹇而去。	509	316
既至，	509	317
连扣其扉，	509	318
食顷无人应。	509	319
生大呼数四，	509	320
有宦者徐出。	509	321
生遽访之：	509	322
「姨氏在乎？」	509	323
曰：	509	324
「无之。」	509	325
生曰：	509	326
「昨暮在此，	509	327
何故匿之？」	509	328
访其谁氏之第，	509	329
曰：	509	330
「此崔尚书第。	509	331
昨者有一人税此院，	509	332
云迟中表之远至者，	509	333
未暮去矣。」	509	334
生惶惑发狂，	509	335
罔知所措，	509	336
因返访布政旧邸。	509	337
邸主哀而进膳。	509	338
生怨懑，	509	339
绝食三日，	515	340
遘疾甚笃，	515	341
旬馀愈甚。	530	342
邸主惧其不起，	530	343
徙之于凶肆之中。	530	344
绵缀移时，	530	345
合肆之人，	530	346
共伤叹而互饲之。	530	347
后稍愈，	535	348
杖而能起。	535	349
由是凶肆日假之，	535	350
令执繐帷，	535	351
获其直以自给。	535	352
累月，	685	353
渐复壮，	685	354
每听其哀歌，	685	355
自叹不及逝者，	685	356
辄呜咽流涕，	685	357
不能自止。	685	358
归则效之。	685	359
生聪敏者也，	685	360
无何，	685	361
曲尽其妙，	685	362
虽长安无有伦比。	685	363
初，	685	364
二肆之佣凶器者，	685	365
互争胜负。	685	366
其东肆车舆皆奇丽，	685	367
殆不敌。	685	368
唯哀挽劣焉。	685	369
其东肆长知生妙绝，	685	370
乃醵钱二万索顾焉。	685	371
其党耆旧，	685	372
共较其所能者，	685	373
阴教生新声，	685	374
而相赞和。	685	375
累旬，	755	376
人莫知之。	755	377
其二肆长相谓曰：	756	378
「我欲各阅所佣之器于天门街，	756	379
以较优劣。	756	380
不胜者，	756	381
罚直五万，	756	382
以备酒馔之用，	756	383
可乎？」	756	384
二肆许诺，	756	385
乃邀立符契，	756	386
署以保证，	756	387
然后阅之。	756	388
士女大和会，	756	389
聚至数万。	756	390
于是里胥告于贼曹，	756	391
贼曹闻于京尹。	756	392
四方之士，	756	393
尽赴趋焉，	756	394
巷无居人。	756	395
自旦阅之，	756	396
及亭午，	756	397
历举辇舆威仪之具，	756	398
西肆皆不胜，	756	399
师有惭色。	756	400
乃置层榻于南隅，	756	401
有长髯者，	756	402
拥铎而进，	756	403
翊卫数人，	756	404
于是奋髯扬眉，	756	405
扼腕顿颡而登，	756	406
乃歌《白马》之词。	756	407
恃其夙胜，	756	408
顾眄左右，	756	409
旁若无人。	756	410
齐声赞扬之，	756	411
自以为独步一时，	756	412
不可得而屈也。	756	413
有顷，	756	414
东肆长于北隅上设连榻，	756	415
有乌巾少年，	756	416
左右五六人，	756	417
秉翣而至，	756	418
即生也。	756	419
整衣服，	756	420
俯仰甚徐，	756	421
申喉发调，	756	422
容若不胜。	756	423
乃歌《薤露》之章，	756	424
举声清越，	756	425
响振林木。	756	426
曲度未终，	756	427
闻者歔欷掩泣。	756	428
西肆长为众所诮，	756	429
益惭耻，	756	430
密置所输之直于前，	756	431
乃潜遁焉。	756	432
四座愕贻，	756	433
莫之测也。	756	434
先是天子方下诏，	756	435
俾外方之牧，	756	436
岁一至阙下，	756	437
谓之入计。	756	438
时也，	756	439
适遇生之父在京师，	756	440
与同列者易服章，	761	441
窃往观焉。	761	442
有老竖，	761	443
即生乳母壻也，	761	444
见生之举措辞气，	761	445
将认之而未敢，	761	446
乃泫然流涕。	761	447
生父惊而诘之，	761	448
因告曰：	761	449
「歌者之貌，	761	450
酷似郎之亡子。」	761	451
父曰：	761	452
「吾子以多财为盗所害，	761	453
奚至是耶？」	761	454
言讫，	761	455
亦泣。	761	456
及归，	761	457
竖问驰往，	757	458
访于同党曰：	757	459
「向歌者谁，	757	460
若斯之妙欤？」	757	461
皆曰：	757	462
「某氏之子。」	757	463
徵其名，	757	464
且易之矣，	757	465
竖凛然大惊。	757	466
徐往，	757	467
迫而察之。	757	468
生见竖，	757	469
色动回翔，	757	470
将匿于众中。	757	471
竖遂持其袂曰：	757	472
「岂非某乎？」	757	473
相持而泣，	757	474
遂载以归。	757	475
至其室，	757	476
父责曰：	757	477
「志行若此，	757	478
污辱吾门，	757	479
何施面目，	757	480
复相见也？」	757	481
乃徒行出，	757	482
至曲江西杏园东，	757	483
去其衣服。	757	484
以马鞭鞭之数百。	757	485
生不胜其苦而毙，	757	486
父弃之而去。	757	487
其师命相狎昵者，	757	488
阴随之，	757	489
归告同党，	757	490
共加伤叹。	757	491
令二人赍苇席瘗焉。	757	492
至则心下微温，	757	493
举之良久，	757	494
气稍通。	757	495
因共荷而归，	758	496
以苇筒灌勺饮，	758	497
经宿乃活。	758	498
月馀，	798	499
手足不能自举，	798	500
其楚挞之处皆溃烂，	798	501
秽甚。	798	502
同辈患之，	798	503
一夕弃于道周。	798	504
行路咸伤之，	798	505
往往投其馀食，	798	506
得以充肠。	798	507
十旬，	898	508
方杖策而起。	898	509
被布裘，	898	510
裘有百结，	898	511
褴褛如悬鹑。	898	512
持一破瓯巡于闾里，	898	513
以乞食为事。	898	514
自秋徂冬，	988	515
夜入于粪壤窟室，	988	516
昼则周游廛肆。	988	517
一旦大雪，	989	518
生为冻馁所驱。	989	519
冒雪而出，	989	520
乞食之声甚苦，	989	521
闻见者莫不凄恻。	989	522
时雪方甚，	989	523
人家外户多不发。	989	524
至安邑东门，	989	525
循里垣，	989	526
北转第七八，	989	527
有一门独启左扉，	989	528
即娃之第也。	989	529
生不知之，	989	530
遂连声疾呼：	989	531
「饥冻之甚。」	989	532
音响凄切，	989	533
所不忍听。	989	534
娃自閤中闻之，	989	535
谓侍儿曰：	989	536
「此必生也，	989	537
我辨其音矣。」	989	538
连步而出。	989	539
见生枯瘠疥厉，	989	540
殆非人状。	989	541
娃意感焉，	989	542
乃谓曰：	989	543
「岂非某郎也？」	989	544
生愤懑绝倒，	989	545
口不能言，	989	546
颔颐而已。	989	547
娃前抱其颈，	989	548
以绣襦拥而归于西厢。	989	549
失声长恸曰：	989	550
「令子一朝及此，	989	551
我之罪也。」	989	552
绝而复苏。	989	553
姥大骇奔至，	989	554
曰：	989	555
「何也？」	989	556
娃曰：	989	557
「某郎。」	989	558
姥遽曰：	989	559
「当逐之，	989	560
奈何令至此。」	989	561
娃敛容却睇曰：	989	562
「不然，	989	563
此良家子也，	989	564
当昔驱高车，	989	565
持金装，	989	566
至某之室，	989	567
不踰期而荡尽。	989	568
且互设诡计，	989	569
舍而逐之，	989	570
殆非人。	989	571
令其失志，	989	572
不得齿于人伦。	989	573
父子之道，	989	574
天性也。	989	575
使其情绝，	989	576
杀而弃之，	989	577
又困踬若此。	989	578
天下之人，	989	579
尽知为某也。	989	580
生亲戚满朝，	989	581
一旦当权者熟察其本末，	989	582
祸将及矣。	989	583
况欺天负人，	989	584
鬼神不佑，	989	585
无自贻其殃也。	989	586
某为姥子，	989	587
殆今有二十岁矣。	989	588
计其赀，	989	589
不啻直千金。	989	590
今姥年六十馀，	989	591
愿计二十年衣食之用以赎身，	989	592
当与此子别卜所诣。	989	593
所诣非遥，	989	594
晨昏得以温凊，	989	595
某愿足矣。」	989	596
姥度其志不可夺，	989	597
因许之。	989	598
给姥之馀，	989	599
有百金。	989	600
北隅因五家，	990	601
税一隙院。	990	602
乃与生沐浴，	990	603
易其衣服，	990	604
为汤粥通其肠，	990	605
次以酥乳润其脏。	990	606
旬馀，	1000	607
方荐水陆之馔。	1000	608
头巾履袜，	1000	609
皆取珍异者衣之。	1000	610
未数月，	1090	611
肌肤稍腴。	1090	612
卒岁，	1450	613
平愈如初。	1450	614
异时，	1460	615
娃谓生曰：	1460	616
「体已康矣，	1460	617
志已壮矣。	1460	618
渊思寂虑，	1460	619
默想曩昔之艺业，	1460	620
可温习乎？」	1460	621
生思之曰：	1460	622
「十得二三耳。」	1460	623
娃命车出游，	1460	624
生骑而從。	1460	625
至旗亭南偏门鬻坟典之肆，	1460	626
令生拣而市之，	1460	627
计费百金，	1460	628
尽载以归。	1460	629
因令生斥弃百虑以志学，	1460	630
俾夜作昼，	1460	631
孜孜矻矻。	1460	632
娃常偶坐，	1460	633
宵分乃寐。	1460	634
伺其疲倦，	1460	635
即谕之缀诗赋。	1460	636
二岁而业大就，	2180	637
海内文籍，	2180	638
莫不该览。	2180	639
生谓娃曰：	2180	640
「可策名试艺矣。」	2180	641
娃曰：	2180	642
「未也，	2180	643
且令精熟，	2180	644
以俟百战。」	2180	645
更一年，	2540	646
曰：	2540	647
「可行矣。」	2540	648
于是遂一上登甲科，	2540	649
声振礼闱。	2540	650
虽前辈见其文，	2540	651
罔不敛衽敬羡，	2540	652
愿友之而不可得。	2540	653
娃曰：	2540	654
「未也。	2540	655
今秀士茍获擢一科第，	2540	656
则自谓可以取中朝之显职，	2540	657
擅天下之美名。	2540	658
子行秽迹鄙，	2540	659
不侔于他士。	2540	660
当砻淬利器，	2540	661
以求再捷，	2540	662
方可以连衡多士，	2540	663
争霸覊英。」	2540	664
生由是益自勤苦，	2540	665
声价弥甚。	2540	666
其年遇大比，	2720	667
诏徵四方之隽。	2720	668
生应直言极谏科，	2721	669
策名第一，	2721	670
授成都府参军。	2721	671
三事以降，	2721	672
皆其友也。	2721	673
将之官，	2751	674
娃谓生曰：	2751	675
「今之复子本躯，	2751	676
某不相负也。	2751	677
愿以残年，	2751	678
归养老姥。	2751	679
君当结媛鼎族，	2751	680
以奉蒸尝。	2751	681
中外婚媾，	2751	682
无自黩也。	2751	683
勉思自爱，	2751	684
某從此去矣。」	2751	685
生泣曰：	2751	686
「子若弃我，	2751	687
当自刭以就死。」	2751	688
娃固辞不從，	2751	689
生勤请弥恳。	2751	690
娃曰：	2751	691
「送子涉江，	2751	692
至于剑门，	2751	693
当令我回。」	2751	694
生许诺。	2751	695
月馀，	2791	696
至剑门。	2791	697
未及发而除书至，	2791	698
生父由常州诏入，	2780	699
拜成都尹，	2780	700
兼剑南采访使。	2780	701
浃辰，	2792	702
父到。	2792	703
生因投刺，	2792	704
谒于邮亭。	2792	705
父不敢认，	2792	706
见其祖父官讳，	2792	707
方大惊，	2792	708
命登阶，	2792	709
抚背恸哭移时。	2792	710
曰：	2792	711
「吾与尔父子如初。」	2792	712
因诘其由，	2792	713
具陈其本末。	2792	714
大奇之，	2792	715
诘娃安在。	2792	716
曰：	2792	717
「送某至此，	2792	718
当令复还。」	2792	719
父曰：	2792	720
「不可。」	2792	721
翌日，	2793	722
命驾与生先之成都，	2793	723
留娃于剑门，	2793	724
筑别馆以处之。	2793	725
明日，	2794	726
命媒氏通二姓之好，	2794	727
备六礼以迎之，	2794	728
遂如秦晋之偶。	2794	729
娃既备礼，	2794	730
岁时伏腊，	3154	731
妇道甚修，	3154	732
治家严整，	3154	733
极为亲所眷。	3154	734
向后数岁，	5674	735
生父母偕殁，	5674	736
持孝甚至。	5674	737
有灵芝产于倚庐，	5674	738
一穗三秀，	5674	739
本道上闻。	5674	740
又有白燕数十，	5674	741
巢其层甍。	5674	742
天子异之，	5734	743
宠锡加等。	5734	744
终制，	6754	745
累迁清显之任。	6754	746
十年间，	10354	747
至数郡。	10354	748
娃封汧国夫人，	10354	749
有四子，	10354	750
皆为大官，	10354	751
其卑者犹为太原尹。	10354	752
弟兄姻媾皆甲门，	10354	753
内外隆盛，	10354	754
莫之与京。	10354	755
嗟乎，	10354	756
倡荡之姬，	10354	757
节行如是，	10354	758
虽古先烈女，	10354	759
不能踰也。	10354	760
焉得不为之叹息哉！	10354	761
予伯祖尝牧晋州，	10354	762
转户部，	10354	763
为水陆运使，	10354	764
三任皆与生为代，	10354	765
故暗详其事。	10354	766
贞元中，	17670	767
予与陇西公佐，	17670	768
话妇人操烈之品格，	17670	769
因遂述汧国之事。	17670	770
公佐拊掌竦听，	17670	771
命予为传。	17670	772
乃握管濡翰，	17670	773
疏而存之。	17670	774
时乙亥岁秋八月，	17670	775
太原白行简云。	17670	776

## Sheet: character
	phrase	character1	character2	character3	character4
1	汧国夫人李娃，	李娃
2	长安之倡女也。	李娃
3	节行瑰奇，	李娃
4	有足称者。	李娃
5	故监察御史白行简为传述。	白行简
6	天宝中，	荥阳公
7	有常州刺史荥阳公者，	荥阳公
8	略其名字，	荥阳公
9	不书，	荥阳公
10	时望甚崇，	荥阳公
11	家徒甚殷。	荥阳公
12	知命之年，	荥阳公
13	有一子，	荥阳公	郑生
14	始弱冠矣，	郑生
15	隽朗有词藻，	郑生
16	迥然不群，	郑生
17	深为时辈推伏。	郑生
18	其父爱而器之，	郑生
19	曰：	郑生
20	「此吾家千里驹也。」	郑生
21	应乡赋秀才举，	郑生
22	将行，	郑生
23	乃盛其服玩车马之饰，	郑生
24	计其京师薪储之费。	郑生
25	谓之曰：	荥阳公
26	「吾观尔之才，	郑生
27	当一战而霸。	郑生
28	今备二载之用，	郑生
29	且丰尔之给，	郑生
30	将为其志也。」	郑生
31	生亦自负视上第如指掌。	郑生
32	自毗陵发，	郑生
33	月馀抵长安，	郑生
34	居于布政里。	郑生
35	尝游东市还，	郑生
36	自平康东门入，	郑生
37	将访友于西南。	郑生
38	至鸣珂曲，	郑生
39	见一宅，	郑生
40	门庭不甚广，
41	而室宇严邃，
42	阖一扉。
43	有娃方凭一双鬟青衣立，	李娃
44	妖姿要妙，	李娃
45	绝代未有。	李娃
46	生忽见之，	郑生
47	不觉停骖久之，	郑生
48	徘徊不能去。	郑生
49	乃诈坠鞭于地，	郑生
50	候其從者，	郑生
51	勑取之，	郑生
52	累眄于娃，	郑生
53	娃回眸凝睇，	李娃
54	情甚相慕，	李娃
55	竟不敢措辞而去。	郑生
56	生自尔意若有失，	郑生
57	乃密徵其友游长安之熟者以讯之。	郑生
58	友曰：	郑生友
59	「此侠邪女李氏宅也。」	李娃
60	曰：	郑生
61	「娃可求乎？」	李娃
62	对曰：	郑生友
63	「李氏颇赡，	李娃
64	前与通之者，	李娃
65	多贵戚豪族，	李娃
66	所得甚广，	李娃
67	非累百万，	李娃
68	不能动其志也。」	李娃
69	生曰：	郑生
70	「茍患其不谐，	郑生	李娃
71	虽百万，	郑生	李娃
72	何惜！」	郑生	李娃
73	他日，	郑生
74	乃洁其衣服，	郑生
75	盛宾從而往。	郑生
76	扣其门，	郑生
77	俄有侍儿启扄。	李娃侍儿
78	生曰：	郑生
79	「此谁之第耶？」	郑生
80	侍儿不答，	郑生	李娃侍儿
81	驰走大呼曰：	李娃侍儿
82	「前时遗策郎也。」	郑生
83	娃大悦曰：	李娃
84	「尔姑止之，	李娃
85	吾当整妆易服而出。」	李娃
86	生闻之，	李娃	郑生
87	私喜。	郑生
88	乃引至萧墙间，	郑生
89	见一姥垂白上偻，	李娃姥
90	即娃母也。	李娃姥
91	生跪拜前致词曰：	郑生
92	「闻兹地有隙院，	郑生
93	愿税以居，	郑生
94	信乎？」	郑生
95	姥曰：	李娃姥	郑生
96	「惧其浅陋湫隘，	李娃姥
97	不足以辱长者所处，	李娃姥
98	安敢言直耶？」	李娃姥
99	延生于迟宾之馆，	李娃姥	郑生
100	馆宇甚丽。
101	与生偶坐，	李娃姥	郑生
102	因曰：	李娃姥
103	「某有女娇小，	李娃
104	技艺薄劣，	李娃
105	欣见宾客，	李娃
106	愿将见之。」	李娃
107	乃命娃出，	李娃
108	明眸皓腕，	李娃
109	举步艳冶。	李娃
110	生遂惊起，	郑生
111	莫敢仰视。	郑生
112	与之拜毕，	郑生
113	叙寒燠，	郑生
114	触类妍媚，	李娃
115	目所未睹。	李娃
116	复坐，	李娃	郑生
117	烹茶斟酒，	李娃	郑生
118	器用甚洁。	李娃	郑生
119	久之日暮，	李娃	郑生
120	鼓声四动。	李娃	郑生
121	姥访其居远近。	李娃姥
122	生绐之曰：	郑生
123	「在延平门外数里。」	郑生
124	冀其远而见留也。	郑生
125	姥曰：	李娃姥
126	「鼓已发矣，	郑生
127	当速归，	郑生
128	无犯禁。」	郑生
129	生曰：	郑生	李娃姥
130	「幸接欢笑，	郑生
131	不知日之云夕。	郑生
132	道里辽阔，	郑生
133	城内又无亲戚，	郑生
134	将若之何？」	郑生
135	娃曰：	李娃	郑生
136	「不见责僻陋，	李娃
137	方将居之，	郑生
138	宿何害焉。」	郑生
139	生数目姥，	郑生	李娃姥
140	姥曰：	李娃姥
141	「唯唯。」	李娃姥
142	生乃召其家僮，	郑生
143	持双缣，	郑生
144	请以备一宵之馔。	郑生
145	娃笑而止之曰：	李娃
146	「宾主之仪，	李娃
147	且不然也。	李娃
148	今夕之费，	李娃
149	愿以贫窭之家，	李娃
150	随其粗粝以进之。	李娃
151	其馀以俟他辰。」	李娃
152	固辞，	李娃
153	终不许。	李娃
154	俄徙坐西堂，	李娃	郑生
155	帷幙帘榻，
156	焕然夺目；
157	妆奁衾枕。
158	亦皆侈丽。
159	乃张烛进馔，	李娃
160	品味甚盛。
161	彻馔，
162	姥起。	李娃姥
163	生娃谈话方切，	郑生	李娃
164	诙谐调笑，	郑生	李娃
165	无所不至。	郑生	李娃
166	生曰：	郑生
167	「前偶过卿门，	郑生
168	遇卿适在屏间。	郑生
169	厥后心常勤念，	郑生
170	虽寝与食，	郑生
171	未尝或舍。」	郑生
172	娃答曰：	李娃
173	「我心亦如之。」	李娃
174	生曰：	郑生
175	「今之来，	郑生
176	非直求居而已，	郑生
177	愿偿平生之志。	郑生
178	但未知命也若何。」	郑生
179	言未终，	郑生
180	姥至，	李娃姥
181	询其故，	李娃姥
182	具以告。	李娃姥
183	姥笑曰：	李娃姥
184	「男女之际，	李娃姥
185	大欲存焉。	李娃姥
186	情茍相得，	李娃姥
187	虽父母命，	李娃姥
188	不能制也。	李娃姥
189	女子固陋，	李娃
190	曷足以荐君子之枕席！」	李娃
191	生遂下阶，	李娃	郑生
192	拜而谢之曰：	郑生
193	「愿以己为厮养。」	郑生
194	姥遂目之为郎，	李娃姥	郑生
195	饮酣而散。	李娃姥	郑生	李娃
196	及旦，	郑生
197	尽徙其囊橐，	郑生
198	因家于李之第。	郑生
199	自是生屏迹戢身，	郑生
200	不复与亲知相闻，	郑生
201	日会倡优侪类，	郑生
202	狎戏游宴。	郑生
203	囊中尽空，	郑生
204	乃鬻骏乘及其家僮。	郑生
205	岁馀，	郑生
206	资财仆马荡然。	郑生
207	迩来姥意渐怠，	李娃姥
208	娃情弥笃。	李娃
209	他日，	李娃	郑生
210	娃谓生曰：	李娃
211	「与郎相知一年，	李娃
212	尚无孕嗣。	李娃
213	常闻竹林神者，	李娃
214	报应如响，	李娃
215	将致荐酹求之，	李娃
216	可乎？」	李娃
217	生不知其计，	李娃	郑生
218	大喜。	郑生
219	乃质衣于肆，	郑生
220	以备牢礼，	郑生
221	与娃同谒祠宇而祷祝焉，	郑生
222	信宿而返。	郑生
223	策驴而后，	郑生
224	至里北门，	郑生
225	娃谓生曰：	李娃
226	「此东转小曲中，
227	某之姨宅也，
228	将憩而觐之，	郑生	李娃姨
229	可乎？」	郑生	李娃姨
230	生如其言，	郑生
231	前行不踰百步，	郑生
232	果见一车门。
233	窥其际，	郑生
234	甚弘敞。
235	其青衣自车后止之曰：	李娃侍儿
236	「至矣。」	李娃侍儿
237	生下驴，	郑生
238	适有一人出访曰：	李娃姨侍儿
239	「谁？」	李娃姨侍儿
240	曰：	李娃
241	「李娃也。」	李娃
242	乃入告。	李娃姨侍儿
243	俄有一妪至，	李娃姨
244	年可四十馀，	李娃姨
245	与生相迎曰：	李娃姨
246	「吾甥来否？」	李娃
247	娃下车，	李娃
248	妪迎访之曰：	李娃姨
249	「何久疎绝？」	李娃
250	相视而笑。	李娃
251	娃引生拜之，	郑生	李娃	李娃姨
252	既见，	郑生
253	遂偕入西戟门偏院。	郑生	李娃	李娃姨
254	中有山亭，
255	竹树葱蒨，
256	池榭幽绝。
257	生谓娃曰：	郑生
258	「此姨之私第耶？」
259	笑而不答，	李娃
260	以他语对。	李娃
261	俄献茶果，	李娃姨侍儿
262	甚珍奇。
263	食顷，
264	有一人控大宛，	通信者
265	汗流驰至曰：	通信者
266	「姥遇暴疾颇甚，	李娃姥
267	殆不识人，	李娃姥
268	宜速归。」	李娃
269	娃谓姨曰：	李娃
270	「方寸乱矣，	李娃
271	某骑而前去，	李娃
272	当令返乘，
273	便与郎偕来。」
274	生拟随之，	郑生
275	其姨与侍儿偶语，	李娃姨
276	以手挥之，	李娃姨
277	令生止于户外，	李娃姨
278	曰：	李娃姨
279	「姥且殁矣，	李娃姥
280	当与某议丧事，	郑生
281	以济其急，	郑生
282	奈何遽相随而去？」	郑生
283	乃止，	郑生
284	共计其凶议斋祭之用。	郑生
285	日晚，	郑生
286	乘不至。	郑生
287	姨言曰：	李娃姨
288	「无复命何也？	李娃
289	郎骤往觇之，	李娃
290	某当继至。」	李娃姨
291	生遂往，	李娃姨	郑生
292	至旧宅，	郑生
293	门扄钥甚密，
294	以泥缄之。
295	生大骇，	郑生
296	诘其邻人。	郑生
297	邻人曰：	邻人
298	「李本税此而居，	邻人	李娃
299	约已周矣。	李娃
300	第主自收，	李娃
301	姥徙居而且再宿矣。」	李娃
302	徵徙何处，	李娃
303	曰：	邻人
304	「不详其所。」	邻人
305	生将驰赴宣阳，	邻人	郑生
306	以诘其姨，	郑生
307	日已晚矣，	郑生
308	计程不能达。	郑生
309	乃弛其装服，	郑生
310	质馔而食，	郑生
311	赁榻而寝，	郑生
312	生恚怒方甚，	郑生
313	自昏达旦，	郑生
314	目不交睫。	郑生
315	质明，	郑生
316	乃策蹇而去。	郑生
317	既至，	郑生
318	连扣其扉，
319	食顷无人应。
320	生大呼数四，	郑生
321	有宦者徐出。	宦者
322	生遽访之：	郑生
323	「姨氏在乎？」	李娃姨
324	曰：	李娃姨	宦者
325	「无之。」	宦者
326	生曰：	郑生
327	「昨暮在此，	李娃姨
328	何故匿之？」	李娃姨
329	访其谁氏之第，
330	曰：	宦者
331	「此崔尚书第。
332	昨者有一人税此院，	李娃姨
333	云迟中表之远至者，	李娃姨
334	未暮去矣。」	李娃姨
335	生惶惑发狂，	郑生
336	罔知所措，	郑生
337	因返访布政旧邸。	郑生
338	邸主哀而进膳。	邸主
339	生怨懑，	郑生
340	绝食三日，	郑生
341	遘疾甚笃，	郑生
342	旬馀愈甚。	郑生
343	邸主惧其不起，	郑生	邸主
344	徙之于凶肆之中。	邸主
345	绵缀移时，	郑生
346	合肆之人，	西肆人
347	共伤叹而互饲之。	西肆人
348	后稍愈，	郑生
349	杖而能起。	郑生
350	由是凶肆日假之，	郑生
351	令执繐帷，	郑生
352	获其直以自给。	郑生
353	累月，	郑生
354	渐复壮，	郑生
355	每听其哀歌，	郑生
356	自叹不及逝者，	郑生
357	辄呜咽流涕，	郑生
358	不能自止。	郑生
359	归则效之。	郑生
360	生聪敏者也，	郑生
361	无何，	郑生
362	曲尽其妙，	郑生
363	虽长安无有伦比。	郑生
364	初，
365	二肆之佣凶器者，
366	互争胜负。
367	其东肆车舆皆奇丽，
368	殆不敌。
369	唯哀挽劣焉。
370	其东肆长知生妙绝，	东肆长
371	乃醵钱二万索顾焉。	东肆长
372	其党耆旧，	东肆长
373	共较其所能者，	耆旧
374	阴教生新声，	耆旧
375	而相赞和。	耆旧
376	累旬，
377	人莫知之。
378	其二肆长相谓曰：	东西肆长
379	「我欲各阅所佣之器于天门街，	东西肆长
380	以较优劣。	东西肆长
381	不胜者，	东西肆长
382	罚直五万，	东西肆长
383	以备酒馔之用，	东西肆长
384	可乎？」	东西肆长
385	二肆许诺，	东西肆长
386	乃邀立符契，	东西肆长
387	署以保证，	东西肆长
388	然后阅之。	东西肆长
389	士女大和会，
390	聚至数万。
391	于是里胥告于贼曹，
392	贼曹闻于京尹。
393	四方之士，	众人
394	尽赴趋焉，	众人
395	巷无居人。	众人
396	自旦阅之，
397	及亭午，
398	历举辇舆威仪之具，
399	西肆皆不胜，
400	师有惭色。	西肆长
401	乃置层榻于南隅，	西肆长
402	有长髯者，	长髯者
403	拥铎而进，	长髯者
404	翊卫数人，	长髯者
405	于是奋髯扬眉，	长髯者
406	扼腕顿颡而登，	长髯者
407	乃歌《白马》之词。	长髯者
408	恃其夙胜，	长髯者
409	顾眄左右，	长髯者
410	旁若无人。	长髯者
411	齐声赞扬之，	众人
412	自以为独步一时，	长髯者
413	不可得而屈也。	长髯者
414	有顷，	东肆长
415	东肆长于北隅上设连榻，	东肆长
416	有乌巾少年，	郑生
417	左右五六人，	郑生
418	秉翣而至，	郑生
419	即生也。	郑生
420	整衣服，	郑生
421	俯仰甚徐，	郑生
422	申喉发调，	郑生
423	容若不胜。	郑生
424	乃歌《薤露》之章，	郑生
425	举声清越，	郑生
426	响振林木。	郑生
427	曲度未终，	郑生
428	闻者歔欷掩泣。	郑生
429	西肆长为众所诮，	西肆长
430	益惭耻，	西肆长
431	密置所输之直于前，	西肆长
432	乃潜遁焉。	西肆长
433	四座愕贻，	众人
434	莫之测也。	众人
435	先是天子方下诏，	天子
436	俾外方之牧，	天子
437	岁一至阙下，	天子
438	谓之入计。	天子
439	时也，
440	适遇生之父在京师，	荥阳公
441	与同列者易服章，	荥阳公
442	窃往观焉。	荥阳公
443	有老竖，	老竖
444	即生乳母壻也，	老竖
445	见生之举措辞气，	郑生
446	将认之而未敢，	老竖
447	乃泫然流涕。	老竖
448	生父惊而诘之，	荥阳公
449	因告曰：	老竖
450	「歌者之貌，	郑生
451	酷似郎之亡子。」	郑生
452	父曰：	荥阳公
453	「吾子以多财为盗所害，	郑生
454	奚至是耶？」	郑生
455	言讫，	荥阳公
456	亦泣。	荥阳公
457	及归，	老竖
458	竖问驰往，	老竖
459	访于同党曰：	老竖
460	「向歌者谁，	郑生
461	若斯之妙欤？」	郑生
462	皆曰：	郑生同党
463	「某氏之子。」	郑生
464	徵其名，	老竖
465	且易之矣，	郑生
466	竖凛然大惊。	老竖
467	徐往，	老竖
468	迫而察之。	老竖
469	生见竖，	郑生
470	色动回翔，	郑生
471	将匿于众中。	郑生
472	竖遂持其袂曰：	老竖
473	「岂非某乎？」	郑生
474	相持而泣，	老竖	郑生
475	遂载以归。	老竖
476	至其室，	郑生
477	父责曰：	荥阳公
478	「志行若此，	郑生
479	污辱吾门，	郑生
480	何施面目，	郑生
481	复相见也？」	郑生
482	乃徒行出，	郑生
483	至曲江西杏园东，	郑生
484	去其衣服。	郑生
485	以马鞭鞭之数百。	郑生
486	生不胜其苦而毙，	郑生
487	父弃之而去。	荥阳公
488	其师命相狎昵者，	郑生师傅
489	阴随之，	狎昵
490	归告同党，	狎昵
491	共加伤叹。	狎昵
492	令二人赍苇席瘗焉。	狎昵
493	至则心下微温，	郑生
494	举之良久，	狎昵	郑生
495	气稍通。	郑生
496	因共荷而归，	狎昵	郑生
497	以苇筒灌勺饮，	狎昵	郑生
498	经宿乃活。	郑生
499	月馀，	郑生
500	手足不能自举，	郑生
501	其楚挞之处皆溃烂，	郑生
502	秽甚。	郑生
503	同辈患之，	同辈	郑生
504	一夕弃于道周。	同辈
505	行路咸伤之，	行路	郑生
506	往往投其馀食，	行路	郑生
507	得以充肠。	郑生
508	十旬，	郑生
509	方杖策而起。	郑生
510	被布裘，	郑生
511	裘有百结，	郑生
512	褴褛如悬鹑。	郑生
513	持一破瓯巡于闾里，	郑生
514	以乞食为事。	郑生
515	自秋徂冬，	郑生
516	夜入于粪壤窟室，	郑生
517	昼则周游廛肆。	郑生
518	一旦大雪，	郑生
519	生为冻馁所驱。	郑生
520	冒雪而出，	郑生
521	乞食之声甚苦，	郑生
522	闻见者莫不凄恻。	郑生
523	时雪方甚，
524	人家外户多不发。
525	至安邑东门，	郑生
526	循里垣，	郑生
527	北转第七八，	郑生
528	有一门独启左扉，	郑生
529	即娃之第也。	李娃
530	生不知之，	郑生
531	遂连声疾呼：	郑生
532	「饥冻之甚。」	郑生
533	音响凄切，	郑生
534	所不忍听。	郑生
535	娃自閤中闻之，	李娃
536	谓侍儿曰：	李娃
537	「此必生也，	李娃	郑生
538	我辨其音矣。」	李娃	郑生
539	连步而出。	李娃
540	见生枯瘠疥厉，	郑生
541	殆非人状。	郑生
542	娃意感焉，	李娃
543	乃谓曰：	李娃
544	「岂非某郎也？」	李娃	郑生
545	生愤懑绝倒，	郑生
546	口不能言，	郑生
547	颔颐而已。	郑生
548	娃前抱其颈，	李娃	郑生
549	以绣襦拥而归于西厢。	李娃
550	失声长恸曰：	李娃
551	「令子一朝及此，	李娃	郑生
552	我之罪也。」	李娃
553	绝而复苏。	李娃
554	姥大骇奔至，	李娃姥
555	曰：	李娃姥
556	「何也？」	李娃姥
557	娃曰：	李娃
558	「某郎。」	郑生
559	姥遽曰：	李娃姥
560	「当逐之，	郑生
561	奈何令至此。」	郑生
562	娃敛容却睇曰：	李娃
563	「不然，	李娃
564	此良家子也，	郑生
565	当昔驱高车，	郑生
566	持金装，	郑生
567	至某之室，	郑生
568	不踰期而荡尽。	郑生
569	且互设诡计，	李娃	李娃姥
570	舍而逐之，	李娃	李娃姥
571	殆非人。	李娃	李娃姥
572	令其失志，	郑生
573	不得齿于人伦。	郑生
574	父子之道，	郑生
575	天性也。	郑生
576	使其情绝，	郑生
577	杀而弃之，	郑生
578	又困踬若此。	郑生
579	天下之人，
580	尽知为某也。	李娃
581	生亲戚满朝，	郑生
582	一旦当权者熟察其本末，	郑生
583	祸将及矣。	郑生
584	况欺天负人，	李娃	李娃姥
585	鬼神不佑，	李娃	李娃姥
586	无自贻其殃也。	李娃	李娃姥
587	某为姥子，	李娃
588	殆今有二十岁矣。	李娃
589	计其赀，	李娃
590	不啻直千金。	李娃
591	今姥年六十馀，	李娃姥
592	愿计二十年衣食之用以赎身，	李娃
593	当与此子别卜所诣。	李娃
594	所诣非遥，	李娃
595	晨昏得以温凊，	李娃
596	某愿足矣。」	李娃
597	姥度其志不可夺，	李娃姥
598	因许之。	李娃姥
599	给姥之馀，	李娃
600	有百金。	李娃
601	北隅因五家，	李娃
602	税一隙院。	李娃
603	乃与生沐浴，	李娃	郑生
604	易其衣服，	李娃	郑生
605	为汤粥通其肠，	李娃	郑生
606	次以酥乳润其脏。	李娃	郑生
607	旬馀，	李娃
608	方荐水陆之馔。	李娃
609	头巾履袜，	李娃	郑生
610	皆取珍异者衣之。	李娃	郑生
611	未数月，	郑生
612	肌肤稍腴。	郑生
613	卒岁，	郑生
614	平愈如初。	郑生
615	异时，	李娃
616	娃谓生曰：	李娃	郑生
617	「体已康矣，	郑生
618	志已壮矣。	郑生
619	渊思寂虑，	郑生
620	默想曩昔之艺业，	郑生
621	可温习乎？」	郑生
622	生思之曰：	郑生
623	「十得二三耳。」	郑生
624	娃命车出游，	李娃
625	生骑而從。	郑生
626	至旗亭南偏门鬻坟典之肆，	郑生	李娃
627	令生拣而市之，	郑生	李娃
628	计费百金，	郑生	李娃
629	尽载以归。	郑生	李娃
630	因令生斥弃百虑以志学，	李娃
631	俾夜作昼，	郑生
632	孜孜矻矻。	郑生
633	娃常偶坐，	李娃
634	宵分乃寐。	李娃
635	伺其疲倦，	郑生	李娃
636	即谕之缀诗赋。	郑生	李娃
637	二岁而业大就，	郑生
638	海内文籍，	郑生
639	莫不该览。	郑生
640	生谓娃曰：	郑生	李娃
641	「可策名试艺矣。」	郑生
642	娃曰：	李娃
643	「未也，	李娃
644	且令精熟，	郑生
645	以俟百战。」	郑生
646	更一年，	郑生
647	曰：	李娃
648	「可行矣。」	李娃
649	于是遂一上登甲科，	郑生
650	声振礼闱。	郑生
651	虽前辈见其文，	前辈
652	罔不敛衽敬羡，	前辈
653	愿友之而不可得。	前辈
654	娃曰：	李娃
655	「未也。	郑生
656	今秀士茍获擢一科第，
657	则自谓可以取中朝之显职，
658	擅天下之美名。
659	子行秽迹鄙，	郑生
660	不侔于他士。	郑生
661	当砻淬利器，	郑生
662	以求再捷，	郑生
663	方可以连衡多士，	郑生
664	争霸覊英。」	郑生
665	生由是益自勤苦，	郑生
666	声价弥甚。	郑生
667	其年遇大比，	郑生
668	诏徵四方之隽。	郑生
669	生应直言极谏科，	郑生
670	策名第一，	郑生
671	授成都府参军。	郑生
672	三事以降，	郑生
673	皆其友也。	郑生
674	将之官，	郑生
675	娃谓生曰：	李娃
676	「今之复子本躯，	李娃
677	某不相负也。	李娃
678	愿以残年，	李娃
679	归养老姥。	李娃
680	君当结媛鼎族，	郑生
681	以奉蒸尝。	郑生
682	中外婚媾，	郑生
683	无自黩也。	郑生
684	勉思自爱，	郑生
685	某從此去矣。」	李娃
686	生泣曰：	郑生
687	「子若弃我，	郑生	李娃
688	当自刭以就死。」	李娃
689	娃固辞不從，	李娃
690	生勤请弥恳。	郑生
691	娃曰：	李娃
692	「送子涉江，	李娃
693	至于剑门，	李娃
694	当令我回。」	李娃
695	生许诺。	郑生
696	月馀，	郑生	李娃
697	至剑门。	郑生	李娃
698	未及发而除书至，	郑生
699	生父由常州诏入，	荥阳公
700	拜成都尹，	荥阳公
701	兼剑南采访使。	荥阳公
702	浃辰，	荥阳公
703	父到。	荥阳公
704	生因投刺，	郑生
705	谒于邮亭。	郑生
706	父不敢认，	荥阳公
707	见其祖父官讳，	祖父
708	方大惊，	荥阳公
709	命登阶，	荥阳公
710	抚背恸哭移时。	荥阳公
711	曰：	荥阳公
712	「吾与尔父子如初。」	郑生	荥阳公
713	因诘其由，	荥阳公
714	具陈其本末。	郑生
715	大奇之，	荥阳公
716	诘娃安在。	荥阳公
717	曰：	郑生
718	「送某至此，	李娃
719	当令复还。」	郑生
720	父曰：	荥阳公
721	「不可。」	荥阳公
722	翌日，	荥阳公
723	命驾与生先之成都，	荥阳公
724	留娃于剑门，	李娃
725	筑别馆以处之。	李娃
726	明日，	李娃
727	命媒氏通二姓之好，	荥阳公
728	备六礼以迎之，	郑生	荥阳公
729	遂如秦晋之偶。	郑生
730	娃既备礼，	李娃
731	岁时伏腊，	李娃
732	妇道甚修，	李娃
733	治家严整，	李娃
734	极为亲所眷。	李娃
735	向后数岁，	李娃
736	生父母偕殁，	郑生父母
737	持孝甚至。	李娃
738	有灵芝产于倚庐，	李娃
739	一穗三秀，	李娃
740	本道上闻。	李娃
741	又有白燕数十，	李娃
742	巢其层甍。	李娃
743	天子异之，	天子
744	宠锡加等。	天子
745	终制，	郑生
746	累迁清显之任。	郑生
747	十年间，	郑生
748	至数郡。	郑生
749	娃封汧国夫人，	李娃
750	有四子，	四子
751	皆为大官，	四子
752	其卑者犹为太原尹。	四子
753	弟兄姻媾皆甲门，	四子
754	内外隆盛，	四子
755	莫之与京。	四子
756	嗟乎，	李娃
757	倡荡之姬，	李娃
758	节行如是，	李娃
759	虽古先烈女，	李娃
760	不能踰也。	李娃
761	焉得不为之叹息哉！	李娃
762	予伯祖尝牧晋州，	伯祖
763	转户部，	伯祖
764	为水陆运使，	伯祖
765	三任皆与生为代，	伯祖
766	故暗详其事。	伯祖
767	贞元中，	白行简
768	予与陇西公佐，	白行简
769	话妇人操烈之品格，	白行简
770	因遂述汧国之事。	白行简
771	公佐拊掌竦听，	公佐
772	命予为传。	公佐
773	乃握管濡翰，	白行简
774	疏而存之。	白行简
775	时乙亥岁秋八月，	白行简
776	太原白行简云。	白行简

## Sheet: character & SO
readtime_phrase	phrase	storytime_day	sentiment_classification_score(SCS)	SO_value_Integral_function(so_IF)	character1	character2	character3	character4	ZHENG_SCS	ZHENG_so_IF	LI_Wa_SCS	LI_Wa_so_IF	LI_Wa's_mother_SCS	LI_Wa's_mother_so_IF	ZHENG's_father_SCS	ZHENG's_father_so_IF
1	汧国夫人李娃，	17675	1	1	李娃						1	1
2	长安之倡女也。	17675	-1	0	李娃						-1	0
3	节行瑰奇，	17675	1	1	李娃						1	1
4	有足称者。	17675	1	2	李娃						1	2
5	故监察御史白行简为传述。	17675	0	2	白行简
6	天宝中，	1	0	2	荥阳公										0	0
7	有常州刺史荥阳公者，	1	0	2	荥阳公										0	0
8	略其名字，	1	0	2	荥阳公										0	0
9	不书，	1	0	2	荥阳公										0	0
10	时望甚崇，	1	1	3	荥阳公										1	1
11	家徒甚殷。	1	1	4	荥阳公										1	2
12	知命之年，	1	0	4	荥阳公										0	2
13	有一子，	1	0	4	荥阳公	郑生									0	2
14	始弱冠矣，	1	0	4	郑生				0	0
15	隽朗有词藻，	1	2	6	郑生				2	2
16	迥然不群，	1	2	8	郑生				2	4
17	深为时辈推伏。	1	1	9	郑生				1	5
18	其父爱而器之，	1	2	11	郑生				2	7
19	曰：	1	0	11	郑生				0	7
20	「此吾家千里驹也。」	1	1	12	郑生				1	8
21	应乡赋秀才举，	1	1	13	郑生				1	9
22	将行，	1	0	13	郑生				0	9
23	乃盛其服玩车马之饰，	1	0	13	郑生				0	9
24	计其京师薪储之费。	1	0	13	郑生				0	9
25	谓之曰：	1	0	13	荥阳公										0	2
26	「吾观尔之才，	1	1	14	郑生				1	10
27	当一战而霸。	1	1	15	郑生				1	11
28	今备二载之用，	1	0	15	郑生				0	11
29	且丰尔之给，	1	1	16	郑生				1	12
30	将为其志也。」	1	0	16	郑生				0	12
31	生亦自负视上第如指掌。	1	1	17	郑生				1	13
32	自毗陵发，	1	0	17	郑生				0	13
33	月馀抵长安，	40	0	17	郑生				0	13
34	居于布政里。	40	0	17	郑生				0	13
35	尝游东市还，	50	0	17	郑生				0	13
36	自平康东门入，	50	0	17	郑生				0	13
37	将访友于西南。	50	0	17	郑生				0	13
38	至鸣珂曲，	50	0	17	郑生				0	13
39	见一宅，	50	0	17	郑生				0	13
40	门庭不甚广，	50	-1	16
41	而室宇严邃，	50	-1	15
42	阖一扉。	50	0	15
43	有娃方凭一双鬟青衣立，	50	0	15	李娃						0	2
44	妖姿要妙，	50	2	17	李娃						2	4
45	绝代未有。	50	1	18	李娃						1	5
46	生忽见之，	50	0	18	郑生				0	13
47	不觉停骖久之，	50	0	18	郑生				0	13
48	徘徊不能去。	50	0	18	郑生				0	13
49	乃诈坠鞭于地，	50	-1	17	郑生				-1	12
50	候其從者，	50	0	17	郑生				0	12
51	勑取之，	50	0	17	郑生				0	12
52	累眄于娃，	50	0	17	郑生				0	12
53	娃回眸凝睇，	50	1	18	李娃						1	6
54	情甚相慕，	50	1	19	李娃						1	7
55	竟不敢措辞而去。	50	0	19	郑生				0	12
56	生自尔意若有失，	50	-1	18	郑生				-1	11
57	乃密徵其友游长安之熟者以讯之。	55	0	18	郑生				0	11
58	友曰：	55	0	18	郑生友
59	「此侠邪女李氏宅也。」	55	-1	17	李娃						-1	6
60	曰：	55	0	17	郑生						0	6
61	「娃可求乎？」	55	0	17	李娃						0	6
62	对曰：	55	0	17	郑生友						0	6
63	「李氏颇赡，	55	1	18	李娃						1	7
64	前与通之者，	55	-1	17	李娃						-1	6
65	多贵戚豪族，	55	2	19	李娃						2	8
66	所得甚广，	55	1	20	李娃						1	9
67	非累百万，	55	0	20	李娃						0	9
68	不能动其志也。」	55	0	20	李娃						0	9
69	生曰：	55	0	20	郑生				0	11	0	9
70	「茍患其不谐，	55	-2	18	郑生	李娃			-2	9
71	虽百万，	55	0	18	郑生	李娃			0	9
72	何惜！」	55	1	19	郑生	李娃			1	10
73	他日，	56	0	19	郑生				0	10
74	乃洁其衣服，	56	1	20	郑生				1	11
75	盛宾從而往。	56	1	21	郑生				1	12
76	扣其门，	56	0	21	郑生				0	12
77	俄有侍儿启扄。	56	0	21	李娃侍儿
78	生曰：	56	0	21	郑生				0	12
79	「此谁之第耶？」	56	0	21	郑生				0	12
80	侍儿不答，	56	0	21	郑生	李娃侍儿			0	12
81	驰走大呼曰：	56	0	21	李娃侍儿
82	「前时遗策郎也。」	56	0	21	郑生				0	12
83	娃大悦曰：	56	1	22	李娃						1	10
84	「尔姑止之，	56	0	22	李娃						0	10
85	吾当整妆易服而出。」	56	0	22	李娃						0	10
86	生闻之，	56	0	22	李娃	郑生			0	12	0	10
87	私喜。	56	1	23	郑生				1	13
88	乃引至萧墙间，	56	0	23	郑生				0	13
89	见一姥垂白上偻，	56	-1	22	李娃姥								-1	-1
90	即娃母也。	56	0	22	李娃姥								0	-1
91	生跪拜前致词曰：	56	0	22	郑生				0	13
92	「闻兹地有隙院，	56	0	22	郑生				0	13
93	愿税以居，	56	0	22	郑生				0	13
94	信乎？」	56	0	22	郑生				0	13
95	姥曰：	56	0	22	李娃姥	郑生			0	13			0	-1
96	「惧其浅陋湫隘，	56	-3	19	李娃姥								-3	-4
97	不足以辱长者所处，	56	-2	17	李娃姥								-2	-6
98	安敢言直耶？」	56	0	17	李娃姥								0	-6
99	延生于迟宾之馆，	56	0	17	李娃姥	郑生
100	馆宇甚丽。	56	1	18
101	与生偶坐，	56	0	18	李娃姥	郑生
102	因曰：	56	0	18	李娃姥								0	-6
103	「某有女娇小，	56	1	19	李娃						1	11
104	技艺薄劣，	56	-1	18	李娃						-1	10
105	欣见宾客，	56	1	19	李娃						1	11
106	愿将见之。」	56	0	19	李娃						0	11
107	乃命娃出，	56	0	19	李娃						0	11
108	明眸皓腕，	56	2	21	李娃						2	13
109	举步艳冶。	56	1	22	李娃						1	14
110	生遂惊起，	56	-1	21	郑生				-1	12
111	莫敢仰视。	56	0	21	郑生				0	12
112	与之拜毕，	56	0	21	郑生				0	12
113	叙寒燠，	56	0	21	郑生				0	12
114	触类妍媚，	56	1	22	李娃						1	15
115	目所未睹。	56	1	23	李娃						1	16
116	复坐，	56	0	23	李娃	郑生			0	12
117	烹茶斟酒，	56	0	23	李娃	郑生
118	器用甚洁。	56	1	24	李娃	郑生
119	久之日暮，	56	0	24	李娃	郑生
120	鼓声四动。	56	0	24	李娃	郑生
121	姥访其居远近。	56	0	24	李娃姥								0	-6
122	生绐之曰：	56	-1	23	郑生				-1	11
123	「在延平门外数里。」	56	0	23	郑生				0	11
124	冀其远而见留也。	56	0	23	郑生				0	11
125	姥曰：	56	0	23	李娃姥								0	-6
126	「鼓已发矣，	56	0	23	郑生								0	-6
127	当速归，	56	0	23	郑生								0	-6
128	无犯禁。」	56	1	24	郑生								1	-5
129	生曰：	56	0	24	郑生	李娃姥			0	11			0	-5
130	「幸接欢笑，	56	2	26	郑生				2	13
131	不知日之云夕。	56	0	26	郑生				0	13
132	道里辽阔，	56	-1	25	郑生				-1	12
133	城内又无亲戚，	56	0	25	郑生				0	12
134	将若之何？」	56	0	25	郑生				0	12
135	娃曰：	56	0	25	李娃	郑生			0	12	0	16
136	「不见责僻陋，	56	0	25	李娃						0	16
137	方将居之，	56	0	25	郑生						0	16
138	宿何害焉。」	56	1	26	郑生						1	17
139	生数目姥，	56	0	26	郑生	李娃姥			0	12	0	17
140	姥曰：	56	0	26	李娃姥								0	-5
141	「唯唯。」	56	0	26	李娃姥								0	-5
142	生乃召其家僮，	56	0	26	郑生				0	12
143	持双缣，	56	0	26	郑生				0	12
144	请以备一宵之馔。	56	0	26	郑生				0	12
145	娃笑而止之曰：	56	1	27	李娃						1	18
146	「宾主之仪，	56	0	27	李娃						0	18
147	且不然也。	56	0	27	李娃						0	18
148	今夕之费，	56	0	27	李娃						0	18
149	愿以贫窭之家，	56	-1	26	李娃						-1	17
150	随其粗粝以进之。	56	-1	25	李娃						-1	16
151	其馀以俟他辰。」	56	0	25	李娃						0	16
152	固辞，	56	0	25	李娃						0	16
153	终不许。	56	0	25	李娃						0	16
154	俄徙坐西堂，	56	0	25	李娃	郑生
155	帷幙帘榻，	56	0	25
156	焕然夺目；	56	2	27
157	妆奁衾枕。	56	0	27
158	亦皆侈丽。	56	1	28
159	乃张烛进馔，	56	0	28	李娃
160	品味甚盛。	56	1	29
161	彻馔，	56	0	29
162	姥起。	56	0	29	李娃姥								0	-5
163	生娃谈话方切，	56	1	30	郑生	李娃			1	13	1	17
164	诙谐调笑，	56	1	31	郑生	李娃			1	14	1	18
165	无所不至。	56	0	31	郑生	李娃			0	14	0	18
166	生曰：	56	0	31	郑生				0	14
167	「前偶过卿门，	56	0	31	郑生				0	14
168	遇卿适在屏间。	56	0	31	郑生				0	14
169	厥后心常勤念，	56	1	32	郑生				1	15
170	虽寝与食，	56	0	32	郑生				0	15
171	未尝或舍。」	56	-1	31	郑生				-1	14
172	娃答曰：	56	0	31	李娃						0	18
173	「我心亦如之。」	56	0	31	李娃						0	18
174	生曰：	56	0	31	郑生				0	14
175	「今之来，	56	0	31	郑生				0	14
176	非直求居而已，	56	0	31	郑生				0	14
177	愿偿平生之志。	56	1	32	郑生				1	15
178	但未知命也若何。」	56	-1	31	郑生				-1	14
179	言未终，	56	-1	30	郑生				-1	13
180	姥至，	56	0	30	李娃姥								0	-5
181	询其故，	56	0	30	李娃姥								0	-5
182	具以告。	56	0	30	李娃姥								0	-5
183	姥笑曰：	56	1	31	李娃姥								1	-4
184	「男女之际，	56	0	31	李娃姥								0	-4
185	大欲存焉。	56	0	31	李娃姥								0	-4
186	情茍相得，	56	1	32	李娃姥								1	-3
187	虽父母命，	56	0	32	李娃姥								0	-3
188	不能制也。	56	1	33	李娃姥								1	-2
189	女子固陋，	56	-1	32	李娃						-1	17
190	曷足以荐君子之枕席！」	56	0	32	李娃						0	17
191	生遂下阶，	56	0	32	李娃	郑生			0	13	0	17
192	拜而谢之曰：	56	1	33	郑生				1	14
193	「愿以己为厮养。」	56	-1	32	郑生				-1	13
194	姥遂目之为郎，	56	0	32	李娃姥	郑生			0	13			0	-2
195	饮酣而散。	56	1	33	李娃姥	郑生	李娃						1	-1
196	及旦，	57	0	33	郑生				0	13
197	尽徙其囊橐，	57	0	33	郑生				0	13
198	因家于李之第。	57	0	33	郑生				0	13
199	自是生屏迹戢身，	57	-2	31	郑生				-2	11
200	不复与亲知相闻，	57	0	31	郑生				0	11
201	日会倡优侪类，	57	-2	29	郑生				-2	9
202	狎戏游宴。	57	-2	27	郑生				-2	7
203	囊中尽空，	57	-1	26	郑生				-1	6
204	乃鬻骏乘及其家僮。	57	-1	25	郑生				-1	5
205	岁馀，	477	0	25	郑生				0	5
206	资财仆马荡然。	477	-1	24	郑生				-1	4
207	迩来姥意渐怠，	477	-1	23	李娃姥								-1	-2
208	娃情弥笃。	477	1	24	李娃						1	18
209	他日，	507	0	24	李娃	郑生					0	18
210	娃谓生曰：	507	0	24	李娃						0	18
211	「与郎相知一年，	507	0	24	李娃						0	18
212	尚无孕嗣。	507	0	24	李娃						0	18
213	常闻竹林神者，	507	0	24	李娃						0	18
214	报应如响，	507	1	25	李娃						1	19
215	将致荐酹求之，	507	1	26	李娃						1	20
216	可乎？」	507	0	26	李娃						0	20
217	生不知其计，	507	0	26	李娃	郑生			0	4	0	20
218	大喜。	507	1	27	郑生				1	5
219	乃质衣于肆，	507	-1	26	郑生				-1	4
220	以备牢礼，	507	0	26	郑生				0	4
221	与娃同谒祠宇而祷祝焉，	507	2	28	郑生				2	6
222	信宿而返。	508	0	28	郑生				0	6
223	策驴而后，	508	0	28	郑生				0	6
224	至里北门，	508	0	28	郑生				0	6
225	娃谓生曰：	508	0	28	李娃						0	20
226	「此东转小曲中，	508	0	28
227	某之姨宅也，	508	0	28
228	将憩而觐之，	508	0	28	郑生	李娃姨
229	可乎？」	508	0	28	郑生	李娃姨
230	生如其言，	508	0	28	郑生				0	6
231	前行不踰百步，	508	0	28	郑生				0	6
232	果见一车门。	508	0	28					0	6
233	窥其际，	508	0	28	郑生
234	甚弘敞。	508	1	29
235	其青衣自车后止之曰：	508	0	29	李娃侍儿
236	「至矣。」	508	0	29	李娃侍儿
237	生下驴，	508	0	29	郑生				0	6
238	适有一人出访曰：	508	0	29	李娃姨侍儿
239	「谁？」	508	0	29	李娃姨侍儿
240	曰：	508	0	29	李娃						0	20
241	「李娃也。」	508	0	29	李娃						0	20
242	乃入告。	508	0	29	李娃姨侍儿						0	20
243	俄有一妪至，	508	0	29	李娃姨
244	年可四十馀，	508	0	29	李娃姨
245	与生相迎曰：	508	0	29	李娃姨
246	「吾甥来否？」	508	0	29	李娃						0	20
247	娃下车，	508	0	29	李娃						0	20
248	妪迎访之曰：	508	0	29	李娃姨
249	「何久疎绝？」	508	-1	28	李娃						-1	19
250	相视而笑。	508	1	29	李娃						1	20
251	娃引生拜之，	508	0	29	郑生	李娃	李娃姨		0	6
252	既见，	508	0	29	郑生				0	6
253	遂偕入西戟门偏院。	508	0	29	郑生	李娃	李娃姨
254	中有山亭，	508	0	29
255	竹树葱蒨，	508	2	31
256	池榭幽绝。	508	2	33
257	生谓娃曰：	508	0	33	郑生				0	6
258	「此姨之私第耶？」	508	0	33					0	6
259	笑而不答，	508	0	33	李娃						0	20
260	以他语对。	508	0	33	李娃						0	20
261	俄献茶果，	508	0	33	李娃姨侍儿
262	甚珍奇。	508	1	34
263	食顷，	508	0	34
264	有一人控大宛，	508	0	34	通信者
265	汗流驰至曰：	508	0	34	通信者
266	「姥遇暴疾颇甚，	508	-2	32	李娃姥								-2	-4
267	殆不识人，	508	0	32	李娃姥								0	-4
268	宜速归。」	508	0	32	李娃						0	20
269	娃谓姨曰：	508	0	32	李娃						0	20
270	「方寸乱矣，	508	-1	31	李娃						-1	19
271	某骑而前去，	508	0	31	李娃						0	19
272	当令返乘，	508	0	31
273	便与郎偕来。」	508	0	31
274	生拟随之，	508	0	31	郑生				0	6
275	其姨与侍儿偶语，	508	0	31	李娃姨
276	以手挥之，	508	0	31	李娃姨
277	令生止于户外，	508	0	31	李娃姨
278	曰：	508	0	31	李娃姨
279	「姥且殁矣，	508	-1	30	李娃姥								-1	-5
280	当与某议丧事，	508	-1	29	郑生				-1	5
281	以济其急，	508	0	29	郑生				0	5
282	奈何遽相随而去？」	508	0	29	郑生				0	5
283	乃止，	508	0	29	郑生				0	5
284	共计其凶议斋祭之用。	508	0	29	郑生				0	5
285	日晚，	508	0	29	郑生				0	5
286	乘不至。	508	0	29	郑生				0	5
287	姨言曰：	508	0	29	李娃姨
288	「无复命何也？	508	0	29	李娃						0	19
289	郎骤往觇之，	508	0	29	李娃						0	19
290	某当继至。」	508	0	29	李娃姨
291	生遂往，	508	0	29	李娃姨	郑生			0	5
292	至旧宅，	508	0	29	郑生
293	门扄钥甚密，	508	0	29
294	以泥缄之。	508	0	29
295	生大骇，	508	-1	28	郑生				-1	4
296	诘其邻人。	508	0	28	郑生				0	4
297	邻人曰：	508	0	28	邻人
298	「李本税此而居，	508	0	28	邻人	李娃					0	19
299	约已周矣。	508	0	28	李娃						0	19
300	第主自收，	508	0	28	李娃						0	19
301	姥徙居而且再宿矣。」	508	0	28	李娃						0	19
302	徵徙何处，	508	0	28	李娃						0	19
303	曰：	508	0	28	邻人
304	「不详其所。」	508	0	28	邻人
305	生将驰赴宣阳，	508	0	28	邻人	郑生			0	4
306	以诘其姨，	508	-1	27	郑生				-1	3
307	日已晚矣，	508	0	27	郑生				0	3
308	计程不能达。	508	0	27	郑生				0	3
309	乃弛其装服，	508	0	27	郑生				0	3
310	质馔而食，	508	-1	26	郑生				-1	2
311	赁榻而寝，	508	0	26	郑生				0	2
312	生恚怒方甚，	508	-1	25	郑生				-1	1
313	自昏达旦，	508	0	25	郑生				0	1
314	目不交睫。	508	-1	24	郑生				-1	0
315	质明，	509	0	24	郑生				0	0
316	乃策蹇而去。	509	0	24	郑生				0	0
317	既至，	509	0	24	郑生				0	0
318	连扣其扉，	509	0	24
319	食顷无人应。	509	0	24
320	生大呼数四，	509	0	24	郑生				0	0
321	有宦者徐出。	509	0	24	宦者
322	生遽访之：	509	0	24	郑生				0	0
323	「姨氏在乎？」	509	0	24	李娃姨
324	曰：	509	0	24	李娃姨	宦者
325	「无之。」	509	0	24	宦者
326	生曰：	509	0	24	郑生				0	0
327	「昨暮在此，	509	0	24	李娃姨
328	何故匿之？」	509	-1	23	李娃姨
329	访其谁氏之第，	509	0	23
330	曰：	509	0	23	宦者
331	「此崔尚书第。	509	0	23
332	昨者有一人税此院，	509	0	23	李娃姨
333	云迟中表之远至者，	509	0	23	李娃姨
334	未暮去矣。」	509	0	23	李娃姨
335	生惶惑发狂，	509	-2	21	郑生				-2	-2
336	罔知所措，	509	0	21	郑生				0	-2
337	因返访布政旧邸。	509	0	21	郑生				0	-2
338	邸主哀而进膳。	509	-1	20	邸主
339	生怨懑，	509	-1	19	郑生				-1	-3
340	绝食三日，	515	-1	18	郑生				-1	-4
341	遘疾甚笃，	515	-2	16	郑生				-2	-6
342	旬馀愈甚。	530	-1	15	郑生				-1	-7
343	邸主惧其不起，	530	-2	13	郑生	邸主			-2	-9
344	徙之于凶肆之中。	530	-1	12	邸主
345	绵缀移时，	530	-1	11	郑生				-1	-10
346	合肆之人，	530	0	11	西肆人
347	共伤叹而互饲之。	530	-1	10	西肆人
348	后稍愈，	535	1	11	郑生				1	-9
349	杖而能起。	535	0	11	郑生				0	-9
350	由是凶肆日假之，	535	0	11	郑生				0	-9
351	令执繐帷，	535	0	11	郑生				0	-9
352	获其直以自给。	535	0	11	郑生				0	-9
353	累月，	685	0	11	郑生				0	-9
354	渐复壮，	685	1	12	郑生				1	-8
355	每听其哀歌，	685	-1	11	郑生				-1	-9
356	自叹不及逝者，	685	-3	8	郑生				-3	-12
357	辄呜咽流涕，	685	-2	6	郑生				-2	-14
358	不能自止。	685	0	6	郑生				0	-14
359	归则效之。	685	0	6	郑生				0	-14
360	生聪敏者也，	685	1	7	郑生				1	-13
361	无何，	685	0	7	郑生				0	-13
362	曲尽其妙，	685	1	8	郑生				1	-12
363	虽长安无有伦比。	685	0	8	郑生				0	-12
364	初，	685	0	8
365	二肆之佣凶器者，	685	0	8
366	互争胜负。	685	0	8
367	其东肆车舆皆奇丽，	685	1	9
368	殆不敌。	685	-1	8
369	唯哀挽劣焉。	685	-1	7
370	其东肆长知生妙绝，	685	1	8	东肆长
371	乃醵钱二万索顾焉。	685	0	8	东肆长
372	其党耆旧，	685	0	8	东肆长
373	共较其所能者，	685	0	8	耆旧
374	阴教生新声，	685	0	8	耆旧
375	而相赞和。	685	0	8	耆旧
376	累旬，	755	0	8
377	人莫知之。	755	0	8
378	其二肆长相谓曰：	756	0	8	东西肆长
379	「我欲各阅所佣之器于天门街，	756	0	8	东西肆长
380	以较优劣。	756	0	8	东西肆长
381	不胜者，	756	-1	7	东西肆长
382	罚直五万，	756	-1	6	东西肆长
383	以备酒馔之用，	756	0	6	东西肆长
384	可乎？」	756	0	6	东西肆长
385	二肆许诺，	756	0	6	东西肆长
386	乃邀立符契，	756	0	6	东西肆长
387	署以保证，	756	0	6	东西肆长
388	然后阅之。	756	0	6	东西肆长
389	士女大和会，	756	1	7
390	聚至数万。	756	0	7
391	于是里胥告于贼曹，	756	0	7
392	贼曹闻于京尹。	756	0	7
393	四方之士，	756	0	7	众人
394	尽赴趋焉，	756	0	7	众人
395	巷无居人。	756	0	7	众人
396	自旦阅之，	756	0	7
397	及亭午，	756	0	7
398	历举辇舆威仪之具，	756	0	7
399	西肆皆不胜，	756	-1	6
400	师有惭色。	756	-1	5	西肆长
401	乃置层榻于南隅，	756	0	5	西肆长
402	有长髯者，	756	0	5	长髯者
403	拥铎而进，	756	0	5	长髯者
404	翊卫数人，	756	0	5	长髯者
405	于是奋髯扬眉，	756	2	7	长髯者
406	扼腕顿颡而登，	756	0	7	长髯者
407	乃歌《白马》之词。	756	0	7	长髯者
408	恃其夙胜，	756	1	8	长髯者
409	顾眄左右，	756	0	8	长髯者
410	旁若无人。	756	-1	7	长髯者
411	齐声赞扬之，	756	1	8	众人
412	自以为独步一时，	756	1	9	长髯者
413	不可得而屈也。	756	-1	8	长髯者
414	有顷，	756	0	8	东肆长
415	东肆长于北隅上设连榻，	756	0	8	东肆长
416	有乌巾少年，	756	0	8	郑生				0	-12
417	左右五六人，	756	0	8	郑生				0	-12
418	秉翣而至，	756	0	8	郑生				0	-12
419	即生也。	756	0	8	郑生				0	-12
420	整衣服，	756	0	8	郑生				0	-12
421	俯仰甚徐，	756	0	8	郑生				0	-12
422	申喉发调，	756	0	8	郑生				0	-12
423	容若不胜。	756	1	9	郑生				1	-11
424	乃歌《薤露》之章，	756	0	9	郑生				0	-11
425	举声清越，	756	1	10	郑生				1	-10
426	响振林木。	756	1	11	郑生				1	-9
427	曲度未终，	756	0	11	郑生				0	-9
428	闻者歔欷掩泣。	756	-2	9	郑生				-2	-11
429	西肆长为众所诮，	756	-1	8	西肆长				-1	-12
430	益惭耻，	756	-1	7	西肆长				-1	-13
431	密置所输之直于前，	756	-1	6	西肆长				-1	-14
432	乃潜遁焉。	756	-1	5	西肆长				-1	-15
433	四座愕贻，	756	0	5	众人				0	-15
434	莫之测也。	756	0	5	众人				0	-15
435	先是天子方下诏，	756	0	5	天子
436	俾外方之牧，	756	0	5	天子
437	岁一至阙下，	756	0	5	天子
438	谓之入计。	756	0	5	天子
439	时也，	756	0	5											0	2
440	适遇生之父在京师，	756	0	5	荥阳公										0	2
441	与同列者易服章，	761	0	5	荥阳公										0	2
442	窃往观焉。	761	0	5	荥阳公										0	2
443	有老竖，	761	0	5	老竖
444	即生乳母壻也，	761	0	5	老竖
445	见生之举措辞气，	761	0	5	郑生				0	-15
446	将认之而未敢，	761	-1	4	老竖
447	乃泫然流涕。	761	-2	2	老竖
448	生父惊而诘之，	761	-2	0	荥阳公										-2	0
449	因告曰：	761	0	0	老竖
450	「歌者之貌，	761	0	0	郑生				0	-15
451	酷似郎之亡子。」	761	-1	-1	郑生				-1	-16
452	父曰：	761	0	-1	荥阳公				0	-16					0	0
453	「吾子以多财为盗所害，	761	-1	-2	郑生				-1	-17
454	奚至是耶？」	761	0	-2	郑生				0	-17
455	言讫，	761	0	-2	荥阳公				0	-17					0	0
456	亦泣。	761	-1	-3	荥阳公										-1	-1
457	及归，	761	0	-3	老竖
458	竖问驰往，	757	0	-3	老竖
459	访于同党曰：	757	0	-3	老竖
460	「向歌者谁，	757	0	-3	郑生				0	-17
461	若斯之妙欤？」	757	1	-2	郑生				1	-16
462	皆曰：	757	0	-2	郑生同党				0	-16
463	「某氏之子。」	757	0	-2	郑生				0	-16
464	徵其名，	757	0	-2	老竖				0	-16
465	且易之矣，	757	0	-2	郑生				0	-16
466	竖凛然大惊。	757	-1	-3	老竖
467	徐往，	757	0	-3	老竖
468	迫而察之。	757	0	-3	老竖
469	生见竖，	757	0	-3	郑生				0	-16
470	色动回翔，	757	0	-3	郑生				0	-16
471	将匿于众中。	757	-1	-4	郑生				-1	-17
472	竖遂持其袂曰：	757	0	-4	老竖
473	「岂非某乎？」	757	0	-4	郑生				0	-17
474	相持而泣，	757	-1	-5	老竖	郑生			-1	-18
475	遂载以归。	757	0	-5	老竖				0	-18
476	至其室，	757	0	-5	郑生				0	-18
477	父责曰：	757	-1	-6	荥阳公										-1	-2
478	「志行若此，	757	0	-6	郑生				0	-18
479	污辱吾门，	757	-1	-7	郑生				-1	-19
480	何施面目，	757	0	-7	郑生				0	-19
481	复相见也？」	757	0	-7	郑生				0	-19
482	乃徒行出，	757	0	-7	郑生				0	-19
483	至曲江西杏园东，	757	0	-7	郑生				0	-19
484	去其衣服。	757	0	-7	郑生				0	-19
485	以马鞭鞭之数百。	757	-1	-8	郑生				-1	-20
486	生不胜其苦而毙，	757	-3	-11	郑生				-3	-23
487	父弃之而去。	757	-1	-12	荥阳公										-1	-3
488	其师命相狎昵者，	757	0	-12	郑生师傅
489	阴随之，	757	0	-12	狎昵
490	归告同党，	757	0	-12	狎昵
491	共加伤叹。	757	-1	-13	狎昵
492	令二人赍苇席瘗焉。	757	-1	-14	狎昵
493	至则心下微温，	757	1	-13	郑生				1	-22
494	举之良久，	757	0	-13	狎昵	郑生			0	-22
495	气稍通。	757	1	-12	郑生				1	-21
496	因共荷而归，	758	0	-12	狎昵	郑生			0	-21
497	以苇筒灌勺饮，	758	0	-12	狎昵	郑生			0	-21
498	经宿乃活。	758	1	-11	郑生				1	-20
499	月馀，	798	0	-11	郑生				0	-20
500	手足不能自举，	798	0	-11	郑生				0	-20
501	其楚挞之处皆溃烂，	798	-2	-13	郑生				-2	-22
502	秽甚。	798	-1	-14	郑生				-1	-23
503	同辈患之，	798	-1	-15	同辈	郑生
504	一夕弃于道周。	798	-1	-16	同辈
505	行路咸伤之，	798	-1	-17	行路	郑生			-1	-24
506	往往投其馀食，	798	0	-17	行路	郑生			0	-24
507	得以充肠。	798	1	-16	郑生				1	-23
508	十旬，	898	0	-16	郑生				0	-23
509	方杖策而起。	898	1	-15	郑生				1	-22
510	被布裘，	898	0	-15	郑生				0	-22
511	裘有百结，	898	0	-15	郑生				0	-22
512	褴褛如悬鹑。	898	-2	-17	郑生				-2	-24
513	持一破瓯巡于闾里，	898	-1	-18	郑生				-1	-25
514	以乞食为事。	898	-1	-19	郑生				-1	-26
515	自秋徂冬，	988	0	-19	郑生				0	-26
516	夜入于粪壤窟室，	988	-2	-21	郑生				-2	-28
517	昼则周游廛肆。	988	0	-21	郑生				0	-28
518	一旦大雪，	989	0	-21	郑生				0	-28
519	生为冻馁所驱。	989	-1	-22	郑生				-1	-29
520	冒雪而出，	989	0	-22	郑生				0	-29
521	乞食之声甚苦，	989	-2	-24	郑生				-2	-31
522	闻见者莫不凄恻。	989	-1	-25	郑生				-1	-32
523	时雪方甚，	989	0	-25
524	人家外户多不发。	989	0	-25
525	至安邑东门，	989	0	-25	郑生				0	-32
526	循里垣，	989	0	-25	郑生				0	-32
527	北转第七八，	989	0	-25	郑生				0	-32
528	有一门独启左扉，	989	0	-25	郑生				0	-32
529	即娃之第也。	989	0	-25	李娃						0	19
530	生不知之，	989	0	-25	郑生				0	-32
531	遂连声疾呼：	989	0	-25	郑生				0	-32
532	「饥冻之甚。」	989	-1	-26	郑生				-1	-33
533	音响凄切，	989	-1	-27	郑生				-1	-34
534	所不忍听。	989	-1	-28	郑生				-1	-35
535	娃自閤中闻之，	989	0	-28	李娃						0	19
536	谓侍儿曰：	989	0	-28	李娃						0	19
537	「此必生也，	989	0	-28	李娃	郑生			0	-35	0	19
538	我辨其音矣。」	989	0	-28	李娃	郑生			0	-35	0	19
539	连步而出。	989	0	-28	李娃						0	19
540	见生枯瘠疥厉，	989	-2	-30	郑生				-2	-37
541	殆非人状。	989	-1	-31	郑生				-1	-38
542	娃意感焉，	989	0	-31	李娃						0	19
543	乃谓曰：	989	0	-31	李娃						0	19
544	「岂非某郎也？」	989	0	-31	李娃	郑生			0	-38	0	19
545	生愤懑绝倒，	989	-2	-33	郑生				-2	-40
546	口不能言，	989	0	-33	郑生				0	-40
547	颔颐而已。	989	0	-33	郑生				0	-40
548	娃前抱其颈，	989	1	-32	李娃	郑生			1	-39	1	20
549	以绣襦拥而归于西厢。	989	1	-31	李娃						1	21
550	失声长恸曰：	989	-2	-33	李娃						-2	19
551	「令子一朝及此，	989	0	-33	李娃	郑生			0	-39	0	19
552	我之罪也。」	989	-1	-34	李娃						-1	18
553	绝而复苏。	989	0	-34	李娃						0	18
554	姥大骇奔至，	989	-1	-35	李娃姥								-1	-6
555	曰：	989	0	-35	李娃姥								0	-6
556	「何也？」	989	0	-35	李娃姥								0	-6
557	娃曰：	989	0	-35	李娃						0	18
558	「某郎。」	989	0	-35	郑生				0	-39
559	姥遽曰：	989	0	-35	李娃姥								0	-6
560	「当逐之，	989	-1	-36	郑生				-1	-40
561	奈何令至此。」	989	0	-36	郑生				0	-40
562	娃敛容却睇曰：	989	0	-36	李娃						0	18
563	「不然，	989	0	-36	李娃						0	18
564	此良家子也，	989	1	-35	郑生				1	-39
565	当昔驱高车，	989	1	-34	郑生				1	-38
566	持金装，	989	1	-33	郑生				1	-37
567	至某之室，	989	0	-33	郑生				0	-37
568	不踰期而荡尽。	989	-1	-34	郑生				-1	-38
569	且互设诡计，	989	-1	-35	李娃	李娃姥					-1	17	-1	-7
570	舍而逐之，	989	-2	-37	李娃	李娃姥					-2	15	-2	-9
571	殆非人。	989	-1	-38	李娃	李娃姥					-1	14	-1	-10
572	令其失志，	989	-1	-39	郑生				-1	-39
573	不得齿于人伦。	989	-1	-40	郑生				-1	-40
574	父子之道，	989	0	-40	郑生				0	-40
575	天性也。	989	0	-40	郑生				0	-40
576	使其情绝，	989	-1	-41	郑生				-1	-41
577	杀而弃之，	989	-2	-43	郑生				-2	-43
578	又困踬若此。	989	-1	-44	郑生				-1	-44
579	天下之人，	989	0	-44
580	尽知为某也。	989	0	-44	李娃						0	14
581	生亲戚满朝，	989	0	-44	郑生				0	-44
582	一旦当权者熟察其本末，	989	0	-44	郑生				0	-44
583	祸将及矣。	989	-1	-45	郑生				-1	-45
584	况欺天负人，	989	-2	-47	李娃	李娃姥					-2	12	-2	-12
585	鬼神不佑，	989	-1	-48	李娃	李娃姥					-1	11	-1	-13
586	无自贻其殃也。	989	-1	-49	李娃	李娃姥					-1	10	-1	-14
587	某为姥子，	989	0	-49	李娃						0	10
588	殆今有二十岁矣。	989	0	-49	李娃						0	10
589	计其赀，	989	0	-49	李娃						0	10
590	不啻直千金。	989	0	-49	李娃						0	10
591	今姥年六十馀，	989	0	-49	李娃姥								0	-14
592	愿计二十年衣食之用以赎身，	989	1	-48	李娃						1	11
593	当与此子别卜所诣。	989	0	-48	李娃						0	11
594	所诣非遥，	989	0	-48	李娃						0	11
595	晨昏得以温凊，	989	1	-47	李娃						1	12
596	某愿足矣。」	989	1	-46	李娃						1	13
597	姥度其志不可夺，	989	0	-46	李娃姥								0	-14
598	因许之。	989	1	-45	李娃姥								1	-13
599	给姥之馀，	989	0	-45	李娃						0	13
600	有百金。	989	0	-45	李娃						0	13
601	北隅因五家，	990	0	-45	李娃						0	13
602	税一隙院。	990	0	-45	李娃						0	13
603	乃与生沐浴，	990	0	-45	李娃	郑生			0	-45	0	13
604	易其衣服，	990	0	-45	李娃	郑生			0	-45	0	13
605	为汤粥通其肠，	990	1	-44	李娃	郑生			1	-44	1	14
606	次以酥乳润其脏。	990	1	-43	李娃	郑生			1	-43	1	15
607	旬馀，	1000	0	-43	李娃						0	15
608	方荐水陆之馔。	1000	1	-42	李娃						1	16
609	头巾履袜，	1000	0	-42	李娃	郑生			0	-43	0	16
610	皆取珍异者衣之。	1000	1	-41	李娃	郑生			1	-42	1	17
611	未数月，	1090	0	-41	郑生				0	-42
612	肌肤稍腴。	1090	1	-40	郑生				1	-41
613	卒岁，	1450	0	-40	郑生				0	-41
614	平愈如初。	1450	1	-39	郑生				1	-40
615	异时，	1460	0	-39	李娃						0	17
616	娃谓生曰：	1460	0	-39	李娃	郑生			0	-40	0	17
617	「体已康矣，	1460	1	-38	郑生				1	-39
618	志已壮矣。	1460	1	-37	郑生				1	-38
619	渊思寂虑，	1460	0	-37	郑生				0	-38
620	默想曩昔之艺业，	1460	0	-37	郑生				0	-38
621	可温习乎？」	1460	0	-37	郑生				0	-38
622	生思之曰：	1460	0	-37	郑生				0	-38
623	「十得二三耳。」	1460	0	-37	郑生				0	-38
624	娃命车出游，	1460	0	-37	李娃						0	17
625	生骑而從。	1460	0	-37	郑生				0	-38
626	至旗亭南偏门鬻坟典之肆，	1460	0	-37	郑生	李娃			0	-38	0	17
627	令生拣而市之，	1460	1	-36	郑生	李娃			1	-37	1	18
628	计费百金，	1460	1	-35	郑生	李娃			1	-36	1	19
629	尽载以归。	1460	0	-35	郑生	李娃			0	-36	0	19
630	因令生斥弃百虑以志学，	1460	1	-34	李娃						1	20
631	俾夜作昼，	1460	0	-34	郑生				0	-36
632	孜孜矻矻。	1460	1	-33	郑生				1	-35
633	娃常偶坐，	1460	0	-33	李娃						0	20
634	宵分乃寐。	1460	0	-33	李娃						0	20
635	伺其疲倦，	1460	-1	-34	郑生	李娃			-1	-36	-1	19
636	即谕之缀诗赋。	1460	0	-34	郑生	李娃			0	-36	0	19
637	二岁而业大就，	2180	1	-33	郑生				1	-35
638	海内文籍，	2180	0	-33	郑生				0	-35
639	莫不该览。	2180	0	-33	郑生				0	-35
640	生谓娃曰：	2180	0	-33	郑生	李娃			0	-35	0	19
641	「可策名试艺矣。」	2180	0	-33	郑生				0	-35
642	娃曰：	2180	0	-33	李娃						0	19
643	「未也，	2180	-1	-34	李娃						-1	18
644	且令精熟，	2180	1	-33	郑生				1	-34
645	以俟百战。」	2180	0	-33	郑生				0	-34
646	更一年，	2540	0	-33	郑生				0	-34
647	曰：	2540	0	-33	李娃						0	18
648	「可行矣。」	2540	1	-32	李娃						1	19
649	于是遂一上登甲科，	2540	1	-31	郑生				1	-33
650	声振礼闱。	2540	1	-30	郑生				1	-32
651	虽前辈见其文，	2540	0	-30	前辈
652	罔不敛衽敬羡，	2540	3	-27	前辈
653	愿友之而不可得。	2540	1	-26	前辈
654	娃曰：	2540	0	-26	李娃						0	19
655	「未也。	2540	-1	-27	郑生				-1	-33
656	今秀士茍获擢一科第，	2540	1	-26
657	则自谓可以取中朝之显职，	2540	1	-25
658	擅天下之美名。	2540	1	-24
659	子行秽迹鄙，	2540	-2	-26	郑生				-2	-35
660	不侔于他士。	2540	-1	-27	郑生				-1	-36
661	当砻淬利器，	2540	0	-27	郑生				0	-36
662	以求再捷，	2540	1	-26	郑生				1	-35
663	方可以连衡多士，	2540	1	-25	郑生				1	-34
664	争霸覊英。」	2540	1	-24	郑生				1	-33
665	生由是益自勤苦，	2540	1	-23	郑生				1	-32
666	声价弥甚。	2540	1	-22	郑生				1	-31
667	其年遇大比，	2720	0	-22	郑生				0	-31
668	诏徵四方之隽。	2720	1	-21	郑生				1	-30
669	生应直言极谏科，	2721	0	-21	郑生				0	-30
670	策名第一，	2721	1	-20	郑生				1	-29
671	授成都府参军。	2721	1	-19	郑生				1	-28
672	三事以降，	2721	0	-19	郑生				0	-28
673	皆其友也。	2721	1	-18	郑生				1	-27
674	将之官，	2751	0	-18	郑生				0	-27
675	娃谓生曰：	2751	0	-18	李娃						0	19
676	「今之复子本躯，	2751	1	-17	李娃						1	20
677	某不相负也。	2751	1	-16	李娃						1	21
678	愿以残年，	2751	-1	-17	李娃						-1	20
679	归养老姥。	2751	-1	-18	李娃						-1	19
680	君当结媛鼎族，	2751	1	-17	郑生				1	-26
681	以奉蒸尝。	2751	0	-17	郑生				0	-26
682	中外婚媾，	2751	1	-16	郑生				1	-25
683	无自黩也。	2751	-1	-17	郑生				-1	-26
684	勉思自爱，	2751	2	-15	郑生				2	-24
685	某從此去矣。」	2751	0	-15	李娃						0	19
686	生泣曰：	2751	-1	-16	郑生				-1	-25
687	「子若弃我，	2751	-1	-17	郑生	李娃			-1	-26	-1	18
688	当自刭以就死。」	2751	-2	-19	李娃						-2	16
689	娃固辞不從，	2751	0	-19	李娃						0	16
690	生勤请弥恳。	2751	2	-17	郑生				2	-24
691	娃曰：	2751	0	-17	李娃						0	16
692	「送子涉江，	2751	0	-17	李娃						0	16
693	至于剑门，	2751	0	-17	李娃						0	16
694	当令我回。」	2751	0	-17	李娃						0	16
695	生许诺。	2751	0	-17	郑生				0	-24
696	月馀，	2791	0	-17	郑生	李娃			0	-24	0	16
697	至剑门。	2791	0	-17	郑生	李娃			0	-24	0	16
698	未及发而除书至，	2791	0	-17	郑生				0	-24
699	生父由常州诏入，	2780	0	-17	荥阳公										0	-3
700	拜成都尹，	2780	1	-16	荥阳公										1	-2
701	兼剑南采访使。	2780	0	-16	荥阳公										0	-2
702	浃辰，	2792	0	-16	荥阳公										0	-2
703	父到。	2792	0	-16	荥阳公										0	-2
704	生因投刺，	2792	0	-16	郑生				0	-24
705	谒于邮亭。	2792	0	-16	郑生				0	-24
706	父不敢认，	2792	0	-16	荥阳公										0	-2
707	见其祖父官讳，	2792	0	-16	祖父
708	方大惊，	2792	-1	-17	荥阳公										-1	-3
709	命登阶，	2792	0	-17	荥阳公										0	-3
710	抚背恸哭移时。	2792	-1	-18	荥阳公										-1	-4
711	曰：	2792	0	-18	荥阳公										0	-4
712	「吾与尔父子如初。」	2792	1	-17	郑生	荥阳公			1	-23					1	-3
713	因诘其由，	2792	0	-17	荥阳公
714	具陈其本末。	2792	0	-17	郑生				0	-23
715	大奇之，	2792	1	-16	荥阳公										1	-2
716	诘娃安在。	2792	0	-16	荥阳公										0	-2
717	曰：	2792	0	-16	郑生				0	-23
718	「送某至此，	2792	0	-16	李娃				0	-23
719	当令复还。」	2792	0	-16	郑生				0	-23
720	父曰：	2792	0	-16	荥阳公										0	-2
721	「不可。」	2792	-1	-17	荥阳公										-1	-3
722	翌日，	2793	0	-17	荥阳公										0	-3
723	命驾与生先之成都，	2793	0	-17	荥阳公										0	-3
724	留娃于剑门，	2793	0	-17	李娃						0	16
725	筑别馆以处之。	2793	0	-17	李娃						0	16
726	明日，	2794	0	-17	李娃						0	16
727	命媒氏通二姓之好，	2794	1	-16	荥阳公										1	-2
728	备六礼以迎之，	2794	2	-14	郑生	荥阳公			2	-21					2	0
729	遂如秦晋之偶。	2794	1	-13	郑生				1	-20					1	1
730	娃既备礼，	2794	0	-13	李娃
731	岁时伏腊，	3154	0	-13	李娃						0	16
732	妇道甚修，	3154	1	-12	李娃						1	17
733	治家严整，	3154	1	-11	李娃						1	18
734	极为亲所眷。	3154	1	-10	李娃						1	19
735	向后数岁，	5674	0	-10	李娃						0	19
736	生父母偕殁，	5674	-1	-11	郑生父母
737	持孝甚至。	5674	1	-10	李娃						1	20
738	有灵芝产于倚庐，	5674	1	-9	李娃						1	21
739	一穗三秀，	5674	0	-9	李娃						0	21
740	本道上闻。	5674	0	-9	李娃						0	21
741	又有白燕数十，	5674	1	-8	李娃						1	22
742	巢其层甍。	5674	0	-8	李娃						0	22
743	天子异之，	5734	1	-7	天子
744	宠锡加等。	5734	1	-6	天子
745	终制，	6754	0	-6	郑生				0	-20
746	累迁清显之任。	6754	1	-5	郑生				1	-19
747	十年间，	10354	0	-5	郑生				0	-19
748	至数郡。	10354	0	-5	郑生				0	-19
749	娃封汧国夫人，	10354	2	-3	李娃						2	24
750	有四子，	10354	0	-3	四子
751	皆为大官，	10354	1	-2	四子
752	其卑者犹为太原尹。	10354	-1	-3	四子
753	弟兄姻媾皆甲门，	10354	1	-2	四子
754	内外隆盛，	10354	1	-1	四子
755	莫之与京。	10354	1	0	四子
756	嗟乎，	10354	0	0	李娃						0	24
757	倡荡之姬，	10354	-2	-2	李娃						-2	22
758	节行如是，	10354	1	-1	李娃						1	23
759	虽古先烈女，	10354	1	0	李娃						1	24
760	不能踰也。	10354	0	0	李娃						0	24
761	焉得不为之叹息哉！	10354	2	2	李娃						2	26
762	予伯祖尝牧晋州，	10354	0	2	伯祖
763	转户部，	10354	0	2	伯祖
764	为水陆运使，	10354	0	2	伯祖
765	三任皆与生为代，	10354	0	2	伯祖
766	故暗详其事。	10354	0	2	伯祖
767	贞元中，	17670	0	2	白行简
768	予与陇西公佐，	17670	0	2	白行简
769	话妇人操烈之品格，	17670	2	4	白行简
770	因遂述汧国之事。	17670	1	5	白行简
771	公佐拊掌竦听，	17670	0	5	公佐
772	命予为传。	17670	0	5	公佐
773	乃握管濡翰，	17670	0	5	白行简
774	疏而存之。	17670	0	5	白行简
775	时乙亥岁秋八月，	17670	0	5	白行简
776	太原白行简云。	17670	0	5	白行简

## Sheet: place
readtime_phrase	phrase	city	ward_in_chang'an
1	汧国夫人李娃，
2	长安之倡女也。
3	节行瑰奇，
4	有足称者。
5	故监察御史白行简为传述。
6	天宝中，	常州
7	有常州刺史荥阳公者，	常州
8	略其名字，	常州
9	不书，	常州
10	时望甚崇，	常州
11	家徒甚殷。	常州
12	知命之年，	常州
13	有一子，	常州
14	始弱冠矣，	常州
15	隽朗有词藻，	常州
16	迥然不群，	常州
17	深为时辈推伏。	常州
18	其父爱而器之，	常州
19	曰：	常州
20	「此吾家千里驹也。」	常州
21	应乡赋秀才举，	常州
22	将行，	常州
23	乃盛其服玩车马之饰，	常州
24	计其京师薪储之费。	常州
25	谓之曰：	常州
26	「吾观尔之才，	常州
27	当一战而霸。	常州
28	今备二载之用，	常州
29	且丰尔之给，	常州
30	将为其志也。」	常州
31	生亦自负视上第如指掌。	常州
32	自毗陵发，	毗陵
33	月馀抵长安，	长安
34	居于布政里。	长安	布政坊
35	尝游东市还，	长安	东市
36	自平康东门入，	长安	平康坊
37	将访友于西南。	长安	平康坊
38	至鸣珂曲，	长安	平康坊
39	见一宅，	长安	平康坊
40	门庭不甚广，	长安	平康坊
41	而室宇严邃，	长安	平康坊
42	阖一扉。	长安	平康坊
43	有娃方凭一双鬟青衣立，	长安	平康坊
44	妖姿要妙，	长安	平康坊
45	绝代未有。	长安	平康坊
46	生忽见之，	长安	平康坊
47	不觉停骖久之，	长安	平康坊
48	徘徊不能去。	长安	平康坊
49	乃诈坠鞭于地，	长安	平康坊
50	候其從者，	长安	平康坊
51	勑取之，	长安	平康坊
52	累眄于娃，	长安	平康坊
53	娃回眸凝睇，	长安	平康坊
54	情甚相慕，	长安	平康坊
55	竟不敢措辞而去。	长安	平康坊
56	生自尔意若有失，	长安	布政坊
57	乃密徵其友游长安之熟者以讯之。	长安	布政坊
58	友曰：	长安
59	「此侠邪女李氏宅也。」	长安
60	曰：	长安
61	「娃可求乎？」	长安
62	对曰：	长安
63	「李氏颇赡，	长安
64	前与通之者，	长安
65	多贵戚豪族，	长安
66	所得甚广，	长安
67	非累百万，	长安
68	不能动其志也。」	长安
69	生曰：	长安
70	「茍患其不谐，	长安
71	虽百万，	长安
72	何惜！」	长安
73	他日，	长安	布政坊
74	乃洁其衣服，	长安	布政坊
75	盛宾從而往。	长安	布政坊
76	扣其门，	长安	平康坊
77	俄有侍儿启扄。	长安	平康坊
78	生曰：	长安	平康坊
79	「此谁之第耶？」	长安	平康坊
80	侍儿不答，	长安	平康坊
81	驰走大呼曰：	长安	平康坊
82	「前时遗策郎也。」	长安	平康坊
83	娃大悦曰：	长安	平康坊
84	「尔姑止之，	长安	平康坊
85	吾当整妆易服而出。」	长安	平康坊
86	生闻之，	长安	平康坊
87	私喜。	长安	平康坊
88	乃引至萧墙间，	长安	平康坊
89	见一姥垂白上偻，	长安	平康坊
90	即娃母也。	长安	平康坊
91	生跪拜前致词曰：	长安	平康坊
92	「闻兹地有隙院，	长安	平康坊
93	愿税以居，	长安	平康坊
94	信乎？」	长安	平康坊
95	姥曰：	长安	平康坊
96	「惧其浅陋湫隘，	长安	平康坊
97	不足以辱长者所处，	长安	平康坊
98	安敢言直耶？」	长安	平康坊
99	延生于迟宾之馆，	长安	平康坊
100	馆宇甚丽。	长安	平康坊
101	与生偶坐，	长安	平康坊
102	因曰：	长安	平康坊
103	「某有女娇小，	长安	平康坊
104	技艺薄劣，	长安	平康坊
105	欣见宾客，	长安	平康坊
106	愿将见之。」	长安	平康坊
107	乃命娃出，	长安	平康坊
108	明眸皓腕，	长安	平康坊
109	举步艳冶。	长安	平康坊
110	生遂惊起，	长安	平康坊
111	莫敢仰视。	长安	平康坊
112	与之拜毕，	长安	平康坊
113	叙寒燠，	长安	平康坊
114	触类妍媚，	长安	平康坊
115	目所未睹。	长安	平康坊
116	复坐，	长安	平康坊
117	烹茶斟酒，	长安	平康坊
118	器用甚洁。	长安	平康坊
119	久之日暮，	长安	平康坊
120	鼓声四动。	长安	平康坊
121	姥访其居远近。	长安	平康坊
122	生绐之曰：	长安	平康坊
123	「在延平门外数里。」	长安	平康坊
124	冀其远而见留也。	长安	平康坊
125	姥曰：	长安	平康坊
126	「鼓已发矣，	长安	平康坊
127	当速归，	长安	平康坊
128	无犯禁。」	长安	平康坊
129	生曰：	长安	平康坊
130	「幸接欢笑，	长安	平康坊
131	不知日之云夕。	长安	平康坊
132	道里辽阔，	长安	平康坊
133	城内又无亲戚，	长安	平康坊
134	将若之何？」	长安	平康坊
135	娃曰：	长安	平康坊
136	「不见责僻陋，	长安	平康坊
137	方将居之，	长安	平康坊
138	宿何害焉。」	长安	平康坊
139	生数目姥，	长安	平康坊
140	姥曰：	长安	平康坊
141	「唯唯。」	长安	平康坊
142	生乃召其家僮，	长安	平康坊
143	持双缣，	长安	平康坊
144	请以备一宵之馔。	长安	平康坊
145	娃笑而止之曰：	长安	平康坊
146	「宾主之仪，	长安	平康坊
147	且不然也。	长安	平康坊
148	今夕之费，	长安	平康坊
149	愿以贫窭之家，	长安	平康坊
150	随其粗粝以进之。	长安	平康坊
151	其馀以俟他辰。」	长安	平康坊
152	固辞，	长安	平康坊
153	终不许。	长安	平康坊
154	俄徙坐西堂，	长安	平康坊
155	帷幙帘榻，	长安	平康坊
156	焕然夺目；	长安	平康坊
157	妆奁衾枕。	长安	平康坊
158	亦皆侈丽。	长安	平康坊
159	乃张烛进馔，	长安	平康坊
160	品味甚盛。	长安	平康坊
161	彻馔，	长安	平康坊
162	姥起。	长安	平康坊
163	生娃谈话方切，	长安	平康坊
164	诙谐调笑，	长安	平康坊
165	无所不至。	长安	平康坊
166	生曰：	长安	平康坊
167	「前偶过卿门，	长安	平康坊
168	遇卿适在屏间。	长安	平康坊
169	厥后心常勤念，	长安	平康坊
170	虽寝与食，	长安	平康坊
171	未尝或舍。」	长安	平康坊
172	娃答曰：	长安	平康坊
173	「我心亦如之。」	长安	平康坊
174	生曰：	长安	平康坊
175	「今之来，	长安	平康坊
176	非直求居而已，	长安	平康坊
177	愿偿平生之志。	长安	平康坊
178	但未知命也若何。」	长安	平康坊
179	言未终，	长安	平康坊
180	姥至，	长安	平康坊
181	询其故，	长安	平康坊
182	具以告。	长安	平康坊
183	姥笑曰：	长安	平康坊
184	「男女之际，	长安	平康坊
185	大欲存焉。	长安	平康坊
186	情茍相得，	长安	平康坊
187	虽父母命，	长安	平康坊
188	不能制也。	长安	平康坊
189	女子固陋，	长安	平康坊
190	曷足以荐君子之枕席！」	长安	平康坊
191	生遂下阶，	长安	平康坊
192	拜而谢之曰：	长安	平康坊
193	「愿以己为厮养。」	长安	平康坊
194	姥遂目之为郎，	长安	平康坊
195	饮酣而散。	长安	平康坊
196	及旦，	长安	布政坊
197	尽徙其囊橐，	长安	布政坊
198	因家于李之第。	长安	平康坊
199	自是生屏迹戢身，	长安	平康坊
200	不复与亲知相闻，	长安	平康坊
201	日会倡优侪类，	长安	平康坊
202	狎戏游宴。	长安	平康坊
203	囊中尽空，	长安	平康坊
204	乃鬻骏乘及其家僮。	长安	平康坊
205	岁馀，	长安	平康坊
206	资财仆马荡然。	长安	平康坊
207	迩来姥意渐怠，	长安	平康坊
208	娃情弥笃。	长安	平康坊
209	他日，	长安	平康坊
210	娃谓生曰：	长安	平康坊
211	「与郎相知一年，	长安	平康坊
212	尚无孕嗣。	长安	平康坊
213	常闻竹林神者，	长安	平康坊
214	报应如响，	长安	平康坊
215	将致荐酹求之，	长安	平康坊
216	可乎？」	长安	平康坊
217	生不知其计，	长安	平康坊
218	大喜。	长安	平康坊
219	乃质衣于肆，	长安	东市
220	以备牢礼，	长安	东市
221	与娃同谒祠宇而祷祝焉，	长安	通义坊
222	信宿而返。	长安	通义坊
223	策驴而后，	长安	宣阳坊
224	至里北门，	长安	宣阳坊
225	娃谓生曰：	长安	宣阳坊
226	「此东转小曲中，	长安	宣阳坊
227	某之姨宅也，	长安	宣阳坊
228	将憩而觐之，	长安	宣阳坊
229	可乎？」	长安	宣阳坊
230	生如其言，	长安	宣阳坊
231	前行不踰百步，	长安	宣阳坊
232	果见一车门。	长安	宣阳坊
233	窥其际，	长安	宣阳坊
234	甚弘敞。	长安	宣阳坊
235	其青衣自车后止之曰：	长安	宣阳坊
236	「至矣。」	长安	宣阳坊
237	生下驴，	长安	宣阳坊
238	适有一人出访曰：	长安	宣阳坊
239	「谁？」	长安	宣阳坊
240	曰：	长安	宣阳坊
241	「李娃也。」	长安	宣阳坊
242	乃入告。	长安	宣阳坊
243	俄有一妪至，	长安	宣阳坊
244	年可四十馀，	长安	宣阳坊
245	与生相迎曰：	长安	宣阳坊
246	「吾甥来否？」	长安	宣阳坊
247	娃下车，	长安	宣阳坊
248	妪迎访之曰：	长安	宣阳坊
249	「何久疎绝？」	长安	宣阳坊
250	相视而笑。	长安	宣阳坊
251	娃引生拜之，	长安	宣阳坊
252	既见，	长安	宣阳坊
253	遂偕入西戟门偏院。	长安	宣阳坊
254	中有山亭，	长安	宣阳坊
255	竹树葱蒨，	长安	宣阳坊
256	池榭幽绝。	长安	宣阳坊
257	生谓娃曰：	长安	宣阳坊
258	「此姨之私第耶？」	长安	宣阳坊
259	笑而不答，	长安	宣阳坊
260	以他语对。	长安	宣阳坊
261	俄献茶果，	长安	宣阳坊
262	甚珍奇。	长安	宣阳坊
263	食顷，	长安	宣阳坊
264	有一人控大宛，	长安	宣阳坊
265	汗流驰至曰：	长安	宣阳坊
266	「姥遇暴疾颇甚，	长安	宣阳坊
267	殆不识人，	长安	宣阳坊
268	宜速归。」	长安	宣阳坊
269	娃谓姨曰：	长安	宣阳坊
270	「方寸乱矣，	长安	宣阳坊
271	某骑而前去，	长安	宣阳坊
272	当令返乘，	长安	宣阳坊
273	便与郎偕来。」	长安	宣阳坊
274	生拟随之，	长安	宣阳坊
275	其姨与侍儿偶语，	长安	宣阳坊
276	以手挥之，	长安	宣阳坊
277	令生止于户外，	长安	宣阳坊
278	曰：	长安	宣阳坊
279	「姥且殁矣，	长安	宣阳坊
280	当与某议丧事，	长安	宣阳坊
281	以济其急，	长安	宣阳坊
282	奈何遽相随而去？」	长安	宣阳坊
283	乃止，	长安	宣阳坊
284	共计其凶议斋祭之用。	长安	宣阳坊
285	日晚，	长安	宣阳坊
286	乘不至。	长安	宣阳坊
287	姨言曰：	长安	宣阳坊
288	「无复命何也？	长安	宣阳坊
289	郎骤往觇之，	长安	宣阳坊
290	某当继至。」	长安	宣阳坊
291	生遂往，	长安	宣阳坊
292	至旧宅，	长安	平康坊
293	门扄钥甚密，	长安	平康坊
294	以泥缄之。	长安	平康坊
295	生大骇，	长安	平康坊
296	诘其邻人。	长安	平康坊
297	邻人曰：	长安	平康坊
298	「李本税此而居，	长安	平康坊
299	约已周矣。	长安	平康坊
300	第主自收，	长安	平康坊
301	姥徙居而且再宿矣。」	长安	平康坊
302	徵徙何处，	长安	平康坊
303	曰：	长安	平康坊
304	「不详其所。」	长安	平康坊
305	生将驰赴宣阳，	长安	平康坊
306	以诘其姨，	长安	平康坊
307	日已晚矣，	长安	平康坊
308	计程不能达。	长安	平康坊
309	乃弛其装服，	长安	平康坊
310	质馔而食，	长安	平康坊
311	赁榻而寝，	长安	平康坊
312	生恚怒方甚，	长安	平康坊
313	自昏达旦，	长安	平康坊
314	目不交睫。	长安	平康坊
315	质明，	长安	平康坊
316	乃策蹇而去。	长安	平康坊
317	既至，	长安	宣阳坊
318	连扣其扉，	长安	宣阳坊
319	食顷无人应。	长安	宣阳坊
320	生大呼数四，	长安	宣阳坊
321	有宦者徐出。	长安	宣阳坊
322	生遽访之：	长安	宣阳坊
323	「姨氏在乎？」	长安	宣阳坊
324	曰：	长安	宣阳坊
325	「无之。」	长安	宣阳坊
326	生曰：	长安	宣阳坊
327	「昨暮在此，	长安	宣阳坊
328	何故匿之？」	长安	宣阳坊
329	访其谁氏之第，	长安	宣阳坊
330	曰：	长安	宣阳坊
331	「此崔尚书第。	长安	宣阳坊
332	昨者有一人税此院，	长安	宣阳坊
333	云迟中表之远至者，	长安	宣阳坊
334	未暮去矣。」	长安	宣阳坊
335	生惶惑发狂，	长安	宣阳坊
336	罔知所措，	长安	宣阳坊
337	因返访布政旧邸。	长安	布政坊
338	邸主哀而进膳。	长安	布政坊
339	生怨懑，	长安	布政坊
340	绝食三日，	长安	布政坊
341	遘疾甚笃，	长安	布政坊
342	旬馀愈甚。	长安	布政坊
343	邸主惧其不起，	长安	布政坊
344	徙之于凶肆之中。	长安	西市
345	绵缀移时，	长安	西市
346	合肆之人，	长安	西市
347	共伤叹而互饲之。	长安	西市
348	后稍愈，	长安	西市
349	杖而能起。	长安	西市
350	由是凶肆日假之，	长安	西市
351	令执繐帷，	长安	西市
352	获其直以自给。	长安	西市
353	累月，	长安	西市
354	渐复壮，	长安	西市
355	每听其哀歌，	长安	西市
356	自叹不及逝者，	长安	西市
357	辄呜咽流涕，	长安	西市
358	不能自止。	长安	西市
359	归则效之。	长安	西市
360	生聪敏者也，	长安	西市
361	无何，	长安	西市
362	曲尽其妙，	长安	西市
363	虽长安无有伦比。	长安	西市
364	初，	长安	西市
365	二肆之佣凶器者，	长安	西市
366	互争胜负。	长安	西市
367	其东肆车舆皆奇丽，	长安	东市
368	殆不敌。	长安	东市
369	唯哀挽劣焉。	长安	东市
370	其东肆长知生妙绝，	长安	东市
371	乃醵钱二万索顾焉。	长安	东市
372	其党耆旧，	长安	东市
373	共较其所能者，	长安	东市
374	阴教生新声，	长安	东市
375	而相赞和。	长安	东市
376	累旬，	长安	东市
377	人莫知之。	长安	东市
378	其二肆长相谓曰：	长安
379	「我欲各阅所佣之器于天门街，	长安
380	以较优劣。	长安
381	不胜者，	长安
382	罚直五万，	长安
383	以备酒馔之用，	长安
384	可乎？」	长安
385	二肆许诺，	长安
386	乃邀立符契，	长安
387	署以保证，	长安
388	然后阅之。	长安
389	士女大和会，	长安	天门街
390	聚至数万。	长安	天门街
391	于是里胥告于贼曹，	长安	天门街
392	贼曹闻于京尹。	长安	天门街
393	四方之士，	长安	天门街
394	尽赴趋焉，	长安	天门街
395	巷无居人。	长安	天门街
396	自旦阅之，	长安	天门街
397	及亭午，	长安	天门街
398	历举辇舆威仪之具，	长安	天门街
399	西肆皆不胜，	长安	天门街
400	师有惭色。	长安	天门街
401	乃置层榻于南隅，	长安	天门街
402	有长髯者，	长安	天门街
403	拥铎而进，	长安	天门街
404	翊卫数人，	长安	天门街
405	于是奋髯扬眉，	长安	天门街
406	扼腕顿颡而登，	长安	天门街
407	乃歌《白马》之词。	长安	天门街
408	恃其夙胜，	长安	天门街
409	顾眄左右，	长安	天门街
410	旁若无人。	长安	天门街
411	齐声赞扬之，	长安	天门街
412	自以为独步一时，	长安	天门街
413	不可得而屈也。	长安	天门街
414	有顷，	长安	天门街
415	东肆长于北隅上设连榻，	长安	天门街
416	有乌巾少年，	长安	天门街
417	左右五六人，	长安	天门街
418	秉翣而至，	长安	天门街
419	即生也。	长安	天门街
420	整衣服，	长安	天门街
421	俯仰甚徐，	长安	天门街
422	申喉发调，	长安	天门街
423	容若不胜。	长安	天门街
424	乃歌《薤露》之章，	长安	天门街
425	举声清越，	长安	天门街
426	响振林木。	长安	天门街
427	曲度未终，	长安	天门街
428	闻者歔欷掩泣。	长安	天门街
429	西肆长为众所诮，	长安	天门街
430	益惭耻，	长安	天门街
431	密置所输之直于前，	长安	天门街
432	乃潜遁焉。	长安	天门街
433	四座愕贻，	长安	天门街
434	莫之测也。	长安	天门街
435	先是天子方下诏，	长安	天门街
436	俾外方之牧，	长安	天门街
437	岁一至阙下，	长安	天门街
438	谓之入计。	长安	天门街
439	时也，	长安	天门街
440	适遇生之父在京师，	长安	天门街
441	与同列者易服章，	长安	天门街
442	窃往观焉。	长安	天门街
443	有老竖，	长安	天门街
444	即生乳母壻也，	长安	天门街
445	见生之举措辞气，	长安	天门街
446	将认之而未敢，	长安	天门街
447	乃泫然流涕。	长安	天门街
448	生父惊而诘之，	长安	天门街
449	因告曰：	长安	天门街
450	「歌者之貌，	长安	天门街
451	酷似郎之亡子。」	长安	天门街
452	父曰：	长安	天门街
453	「吾子以多财为盗所害，	长安	天门街
454	奚至是耶？」	长安	天门街
455	言讫，	长安	天门街
456	亦泣。	长安	天门街
457	及归，	长安	天门街
458	竖问驰往，	长安	东市
459	访于同党曰：	长安	东市
460	「向歌者谁，	长安	东市
461	若斯之妙欤？」	长安	东市
462	皆曰：	长安	东市
463	「某氏之子。」	长安	东市
464	徵其名，	长安	东市
465	且易之矣，	长安	东市
466	竖凛然大惊。	长安	东市
467	徐往，	长安	东市
468	迫而察之。	长安	东市
469	生见竖，	长安	东市
470	色动回翔，	长安	东市
471	将匿于众中。	长安	东市
472	竖遂持其袂曰：	长安	东市
473	「岂非某乎？」	长安	东市
474	相持而泣，	长安	东市
475	遂载以归。	长安	东市
476	至其室，	长安	崇仁坊
477	父责曰：	长安	崇仁坊
478	「志行若此，	长安	崇仁坊
479	污辱吾门，	长安	崇仁坊
480	何施面目，	长安	崇仁坊
481	复相见也？」	长安	崇仁坊
482	乃徒行出，	长安	崇仁坊
483	至曲江西杏园东，	长安	通善坊
484	去其衣服。	长安	通善坊
485	以马鞭鞭之数百。	长安	通善坊
486	生不胜其苦而毙，	长安	通善坊
487	父弃之而去。	长安	通善坊
488	其师命相狎昵者，	长安	东市
489	阴随之，	长安	东市
490	归告同党，	长安	东市
491	共加伤叹。	长安	东市
492	令二人赍苇席瘗焉。	长安	东市
493	至则心下微温，	长安	东市
494	举之良久，	长安	东市
495	气稍通。	长安	东市
496	因共荷而归，	长安	东市
497	以苇筒灌勺饮，	长安	东市
498	经宿乃活。	长安	东市
499	月馀，	长安	东市
500	手足不能自举，	长安	东市
501	其楚挞之处皆溃烂，	长安	东市
502	秽甚。	长安	东市
503	同辈患之，	长安	东市
504	一夕弃于道周。	长安	东市
505	行路咸伤之，	长安	东市
506	往往投其馀食，	长安	东市
507	得以充肠。	长安	东市
508	十旬，	长安	东市
509	方杖策而起。	长安	东市
510	被布裘，	长安	东市
511	裘有百结，	长安	东市
512	褴褛如悬鹑。	长安	东市
513	持一破瓯巡于闾里，	长安	东市
514	以乞食为事。	长安	东市
515	自秋徂冬，	长安	东市
516	夜入于粪壤窟室，	长安	东市
517	昼则周游廛肆。	长安	东市
518	一旦大雪，	长安	东市
519	生为冻馁所驱。	长安	东市
520	冒雪而出，	长安	东市
521	乞食之声甚苦，	长安	东市
522	闻见者莫不凄恻。	长安	东市
523	时雪方甚，	长安	东市
524	人家外户多不发。	长安	东市
525	至安邑东门，	长安	安邑坊
526	循里垣，	长安	安邑坊
527	北转第七八，	长安	安邑坊
528	有一门独启左扉，	长安	安邑坊
529	即娃之第也。	长安	安邑坊
530	生不知之，	长安	安邑坊
531	遂连声疾呼：	长安	安邑坊
532	「饥冻之甚。」	长安	安邑坊
533	音响凄切，	长安	安邑坊
534	所不忍听。	长安	安邑坊
535	娃自閤中闻之，	长安	安邑坊
536	谓侍儿曰：	长安	安邑坊
537	「此必生也，	长安	安邑坊
538	我辨其音矣。」	长安	安邑坊
539	连步而出。	长安	安邑坊
540	见生枯瘠疥厉，	长安	安邑坊
541	殆非人状。	长安	安邑坊
542	娃意感焉，	长安	安邑坊
543	乃谓曰：	长安	安邑坊
544	「岂非某郎也？」	长安	安邑坊
545	生愤懑绝倒，	长安	安邑坊
546	口不能言，	长安	安邑坊
547	颔颐而已。	长安	安邑坊
548	娃前抱其颈，	长安	安邑坊
549	以绣襦拥而归于西厢。	长安	安邑坊
550	失声长恸曰：	长安	安邑坊
551	「令子一朝及此，	长安	安邑坊
552	我之罪也。」	长安	安邑坊
553	绝而复苏。	长安	安邑坊
554	姥大骇奔至，	长安	安邑坊
555	曰：	长安	安邑坊
556	「何也？」	长安	安邑坊
557	娃曰：	长安	安邑坊
558	「某郎。」	长安	安邑坊
559	姥遽曰：	长安	安邑坊
560	「当逐之，	长安	安邑坊
561	奈何令至此。」	长安	安邑坊
562	娃敛容却睇曰：	长安	安邑坊
563	「不然，	长安	安邑坊
564	此良家子也，	长安	安邑坊
565	当昔驱高车，	长安	安邑坊
566	持金装，	长安	安邑坊
567	至某之室，	长安	安邑坊
568	不踰期而荡尽。	长安	安邑坊
569	且互设诡计，	长安	安邑坊
570	舍而逐之，	长安	安邑坊
571	殆非人。	长安	安邑坊
572	令其失志，	长安	安邑坊
573	不得齿于人伦。	长安	安邑坊
574	父子之道，	长安	安邑坊
575	天性也。	长安	安邑坊
576	使其情绝，	长安	安邑坊
577	杀而弃之，	长安	安邑坊
578	又困踬若此。	长安	安邑坊
579	天下之人，	长安	安邑坊
580	尽知为某也。	长安	安邑坊
581	生亲戚满朝，	长安	安邑坊
582	一旦当权者熟察其本末，	长安	安邑坊
583	祸将及矣。	长安	安邑坊
584	况欺天负人，	长安	安邑坊
585	鬼神不佑，	长安	安邑坊
586	无自贻其殃也。	长安	安邑坊
587	某为姥子，	长安	安邑坊
588	殆今有二十岁矣。	长安	安邑坊
589	计其赀，	长安	安邑坊
590	不啻直千金。	长安	安邑坊
591	今姥年六十馀，	长安	安邑坊
592	愿计二十年衣食之用以赎身，	长安	安邑坊
593	当与此子别卜所诣。	长安	安邑坊
594	所诣非遥，	长安	安邑坊
595	晨昏得以温凊，	长安	安邑坊
596	某愿足矣。」	长安	安邑坊
597	姥度其志不可夺，	长安	安邑坊
598	因许之。	长安	安邑坊
599	给姥之馀，	长安	安邑坊
600	有百金。	长安	安邑坊
601	北隅因五家，	长安	安邑坊
602	税一隙院。	长安	安邑坊
603	乃与生沐浴，	长安	安邑坊
604	易其衣服，	长安	安邑坊
605	为汤粥通其肠，	长安	安邑坊
606	次以酥乳润其脏。	长安	安邑坊
607	旬馀，	长安	安邑坊
608	方荐水陆之馔。	长安	安邑坊
609	头巾履袜，	长安	安邑坊
610	皆取珍异者衣之。	长安	安邑坊
611	未数月，	长安	安邑坊
612	肌肤稍腴。	长安	安邑坊
613	卒岁，	长安	安邑坊
614	平愈如初。	长安	安邑坊
615	异时，	长安	安邑坊
616	娃谓生曰：	长安	安邑坊
617	「体已康矣，	长安	安邑坊
618	志已壮矣。	长安	安邑坊
619	渊思寂虑，	长安	安邑坊
620	默想曩昔之艺业，	长安	安邑坊
621	可温习乎？」	长安	安邑坊
622	生思之曰：	长安	安邑坊
623	「十得二三耳。」	长安	安邑坊
624	娃命车出游，	长安	安邑坊
625	生骑而從。	长安	安邑坊
626	至旗亭南偏门鬻坟典之肆，	长安	东市
627	令生拣而市之，	长安	东市
628	计费百金，	长安	东市
629	尽载以归。	长安	东市
630	因令生斥弃百虑以志学，	长安	安邑坊
631	俾夜作昼，	长安	安邑坊
632	孜孜矻矻。	长安	安邑坊
633	娃常偶坐，	长安	安邑坊
634	宵分乃寐。	长安	安邑坊
635	伺其疲倦，	长安	安邑坊
636	即谕之缀诗赋。	长安	安邑坊
637	二岁而业大就，	长安	安邑坊
638	海内文籍，	长安	安邑坊
639	莫不该览。	长安	安邑坊
640	生谓娃曰：	长安	安邑坊
641	「可策名试艺矣。」	长安	安邑坊
642	娃曰：	长安	安邑坊
643	「未也，	长安	安邑坊
644	且令精熟，	长安	安邑坊
645	以俟百战。」	长安	安邑坊
646	更一年，	长安	安邑坊
647	曰：	长安	安邑坊
648	「可行矣。」	长安	安邑坊
649	于是遂一上登甲科，	长安	尚书省
650	声振礼闱。	长安	尚书省
651	虽前辈见其文，	长安	安邑坊
652	罔不敛衽敬羡，	长安	安邑坊
653	愿友之而不可得。	长安	安邑坊
654	娃曰：	长安	安邑坊
655	「未也。	长安	安邑坊
656	今秀士茍获擢一科第，	长安	安邑坊
657	则自谓可以取中朝之显职，	长安	安邑坊
658	擅天下之美名。	长安	安邑坊
659	子行秽迹鄙，	长安	安邑坊
660	不侔于他士。	长安	安邑坊
661	当砻淬利器，	长安	安邑坊
662	以求再捷，	长安	安邑坊
663	方可以连衡多士，	长安	安邑坊
664	争霸覊英。」	长安	安邑坊
665	生由是益自勤苦，	长安	安邑坊
666	声价弥甚。	长安	安邑坊
667	其年遇大比，	长安	兴庆宫
668	诏徵四方之隽。	长安	兴庆宫
669	生应直言极谏科，	长安	兴庆宫
670	策名第一，	长安	兴庆宫
671	授成都府参军。	长安	兴庆宫
672	三事以降，	长安
673	皆其友也。	长安
674	将之官，	长安	安邑坊
675	娃谓生曰：	长安	安邑坊
676	「今之复子本躯，	长安	安邑坊
677	某不相负也。	长安	安邑坊
678	愿以残年，	长安	安邑坊
679	归养老姥。	长安	安邑坊
680	君当结媛鼎族，	长安	安邑坊
681	以奉蒸尝。	长安	安邑坊
682	中外婚媾，	长安	安邑坊
683	无自黩也。	长安	安邑坊
684	勉思自爱，	长安	安邑坊
685	某從此去矣。」	长安	安邑坊
686	生泣曰：	长安	安邑坊
687	「子若弃我，	长安	安邑坊
688	当自刭以就死。」	长安	安邑坊
689	娃固辞不從，	长安	安邑坊
690	生勤请弥恳。	长安	安邑坊
691	娃曰：	长安	安邑坊
692	「送子涉江，	长安	安邑坊
693	至于剑门，	长安	安邑坊
694	当令我回。」	长安	安邑坊
695	生许诺。	长安	安邑坊
696	月馀，	剑门
697	至剑门。	剑门
698	未及发而除书至，	常州
699	生父由常州诏入，	常州
700	拜成都尹，	剑门
701	兼剑南采访使。	剑门
702	浃辰，	剑门
703	父到。	剑门
704	生因投刺，	剑门
705	谒于邮亭。	剑门
706	父不敢认，	剑门
707	见其祖父官讳，	剑门
708	方大惊，	剑门
709	命登阶，	剑门
710	抚背恸哭移时。	剑门
711	曰：	剑门
712	「吾与尔父子如初。」	剑门
713	因诘其由，	剑门
714	具陈其本末。	剑门
715	大奇之，	剑门
716	诘娃安在。	剑门
717	曰：	剑门
718	「送某至此，	剑门
719	当令复还。」	剑门
720	父曰：	剑门
721	「不可。」	剑门
722	翌日，	成都
723	命驾与生先之成都，	成都
724	留娃于剑门，	剑门
725	筑别馆以处之。	剑门
726	明日，	剑门
727	命媒氏通二姓之好，	剑门
728	备六礼以迎之，	剑门
729	遂如秦晋之偶。	剑门
730	娃既备礼，	成都
731	岁时伏腊，	成都
732	妇道甚修，	成都
733	治家严整，	成都
734	极为亲所眷。	成都
735	向后数岁，	成都
736	生父母偕殁，	成都
737	持孝甚至。	成都
738	有灵芝产于倚庐，	成都
739	一穗三秀，	成都
740	本道上闻。	成都
741	又有白燕数十，	成都
742	巢其层甍。	成都
743	天子异之，	成都
744	宠锡加等。	成都
745	终制，	成都
746	累迁清显之任。	成都
747	十年间，	成都
748	至数郡。	成都
749	娃封汧国夫人，	成都
750	有四子，	成都
751	皆为大官，	成都
752	其卑者犹为太原尹。	太原
753	弟兄姻媾皆甲门，	成都
754	内外隆盛，	成都
755	莫之与京。	成都
756	嗟乎，	成都
757	倡荡之姬，	成都
758	节行如是，	成都
759	虽古先烈女，	成都
760	不能踰也。	成都
761	焉得不为之叹息哉！	成都
762	予伯祖尝牧晋州，
763	转户部，
764	为水陆运使，
765	三任皆与生为代，
766	故暗详其事。
767	贞元中，
768	予与陇西公佐，
769	话妇人操烈之品格，
770	因遂述汧国之事。
771	公佐拊掌竦听，
772	命予为传。
773	乃握管濡翰，
774	疏而存之。
775	时乙亥岁秋八月，
776	太原白行简云。

## Sheet: place & SO
readtime_phrase	phrase	storytime_day	sentiment_classification_score(SCS)	SO_value_Integral_function(so_IF)	city	ward_in_chang'an	Anyi_SCS	Anyi_so_IF	Buzheng_SCS	Buzheng_so_IF	Chongren_SCS	Chongren_so_IF	EastMarket_SCS	EastMarket_so_IF	pingkang_SCS	Pingkang_so_IF	DepartmentOfStateAffairs_SCS	DepartmentOfStateAffairs_so_IF	TianmenStreet_SCS	TianmenStreet_so_IF	Tongshan_SCS	Tongshan_so_IF	Tongyi_SCS	Tongyi_so_IF	WestMarket_SCS	WestMarket_so_IF	XingqingPalace_SCS	XingqingPalace_so_IF	Xuanyang_SCS	Xuanyang_so_IF
1	汧国夫人李娃，	17675	1	1
2	长安之倡女也。	17675	-1	0
3	节行瑰奇，	17675	1	1
4	有足称者。	17675	1	2
5	故监察御史白行简为传述。	17675	0	2
6	天宝中，	1	0	2	常州
7	有常州刺史荥阳公者，	1	0	2	常州
8	略其名字，	1	0	2	常州
9	不书，	1	0	2	常州
10	时望甚崇，	1	1	3	常州
11	家徒甚殷。	1	1	4	常州
12	知命之年，	1	0	4	常州
13	有一子，	1	0	4	常州
14	始弱冠矣，	1	0	4	常州
15	隽朗有词藻，	1	2	6	常州
16	迥然不群，	1	2	8	常州
17	深为时辈推伏。	1	1	9	常州
18	其父爱而器之，	1	2	11	常州
19	曰：	1	0	11	常州
20	「此吾家千里驹也。」	1	1	12	常州
21	应乡赋秀才举，	1	1	13	常州
22	将行，	1	0	13	常州
23	乃盛其服玩车马之饰，	1	0	13	常州
24	计其京师薪储之费。	1	0	13	常州
25	谓之曰：	1	0	13	常州
26	「吾观尔之才，	1	1	14	常州
27	当一战而霸。	1	1	15	常州
28	今备二载之用，	1	0	15	常州
29	且丰尔之给，	1	1	16	常州
30	将为其志也。」	1	0	16	常州
31	生亦自负视上第如指掌。	1	1	17	常州
32	自毗陵发，	1	0	17	毗陵
33	月馀抵长安，	40	0	17	长安
34	居于布政里。	40	0	17	长安	布政坊			0	0
35	尝游东市还，	50	0	17	长安	东市							0	0
36	自平康东门入，	50	0	17	长安	平康坊									0	0
37	将访友于西南。	50	0	17	长安	平康坊									0	0
38	至鸣珂曲，	50	0	17	长安	平康坊									0	0
39	见一宅，	50	0	17	长安	平康坊									0	0
40	门庭不甚广，	50	-1	16	长安	平康坊									-1	-1
41	而室宇严邃，	50	-1	15	长安	平康坊									-1	-2
42	阖一扉。	50	0	15	长安	平康坊									0	-2
43	有娃方凭一双鬟青衣立，	50	0	15	长安	平康坊									0	-2
44	妖姿要妙，	50	2	17	长安	平康坊									2	0
45	绝代未有。	50	1	18	长安	平康坊									1	1
46	生忽见之，	50	0	18	长安	平康坊									0	1
47	不觉停骖久之，	50	0	18	长安	平康坊									0	1
48	徘徊不能去。	50	0	18	长安	平康坊									0	1
49	乃诈坠鞭于地，	50	-1	17	长安	平康坊									-1	0
50	候其從者，	50	0	17	长安	平康坊									0	0
51	勑取之，	50	0	17	长安	平康坊									0	0
52	累眄于娃，	50	0	17	长安	平康坊									0	0
53	娃回眸凝睇，	50	1	18	长安	平康坊									1	1
54	情甚相慕，	50	1	19	长安	平康坊									1	2
55	竟不敢措辞而去。	50	0	19	长安	平康坊									0	2
56	生自尔意若有失，	50	-1	18	长安	布政坊			-1	-1
57	乃密徵其友游长安之熟者以讯之。	55	0	18	长安	布政坊			0	-1
58	友曰：	55	0	18	长安
59	「此侠邪女李氏宅也。」	55	-1	17	长安
60	曰：	55	0	17	长安
61	「娃可求乎？」	55	0	17	长安
62	对曰：	55	0	17	长安
63	「李氏颇赡，	55	1	18	长安
64	前与通之者，	55	-1	17	长安
65	多贵戚豪族，	55	2	19	长安
66	所得甚广，	55	1	20	长安
67	非累百万，	55	0	20	长安
68	不能动其志也。」	55	0	20	长安
69	生曰：	55	0	20	长安
70	「茍患其不谐，	55	-2	18	长安
71	虽百万，	55	0	18	长安
72	何惜！」	55	1	19	长安
73	他日，	56	0	19	长安	布政坊			0	-1
74	乃洁其衣服，	56	1	20	长安	布政坊			1	0
75	盛宾從而往。	56	1	21	长安	布政坊			1	1
76	扣其门，	56	0	21	长安	平康坊									0	2
77	俄有侍儿启扄。	56	0	21	长安	平康坊									0	2
78	生曰：	56	0	21	长安	平康坊									0	2
79	「此谁之第耶？」	56	0	21	长安	平康坊									0	2
80	侍儿不答，	56	0	21	长安	平康坊									0	2
81	驰走大呼曰：	56	0	21	长安	平康坊									0	2
82	「前时遗策郎也。」	56	0	21	长安	平康坊									0	2
83	娃大悦曰：	56	1	22	长安	平康坊									1	3
84	「尔姑止之，	56	0	22	长安	平康坊									0	3
85	吾当整妆易服而出。」	56	0	22	长安	平康坊									0	3
86	生闻之，	56	0	22	长安	平康坊									0	3
87	私喜。	56	1	23	长安	平康坊									1	4
88	乃引至萧墙间，	56	0	23	长安	平康坊									0	4
89	见一姥垂白上偻，	56	-1	22	长安	平康坊									-1	3
90	即娃母也。	56	0	22	长安	平康坊									0	3
91	生跪拜前致词曰：	56	0	22	长安	平康坊									0	3
92	「闻兹地有隙院，	56	0	22	长安	平康坊									0	3
93	愿税以居，	56	0	22	长安	平康坊									0	3
94	信乎？」	56	0	22	长安	平康坊									0	3
95	姥曰：	56	0	22	长安	平康坊									0	3
96	「惧其浅陋湫隘，	56	-3	19	长安	平康坊									-3	0
97	不足以辱长者所处，	56	-2	17	长安	平康坊									-2	-2
98	安敢言直耶？」	56	0	17	长安	平康坊									0	-2
99	延生于迟宾之馆，	56	0	17	长安	平康坊									0	-2
100	馆宇甚丽。	56	1	18	长安	平康坊									1	-1
101	与生偶坐，	56	0	18	长安	平康坊									0	-1
102	因曰：	56	0	18	长安	平康坊									0	-1
103	「某有女娇小，	56	1	19	长安	平康坊									1	0
104	技艺薄劣，	56	-1	18	长安	平康坊									-1	-1
105	欣见宾客，	56	1	19	长安	平康坊									1	0
106	愿将见之。」	56	0	19	长安	平康坊									0	0
107	乃命娃出，	56	0	19	长安	平康坊									0	0
108	明眸皓腕，	56	2	21	长安	平康坊									2	2
109	举步艳冶。	56	1	22	长安	平康坊									1	3
110	生遂惊起，	56	-1	21	长安	平康坊									-1	2
111	莫敢仰视。	56	0	21	长安	平康坊									0	2
112	与之拜毕，	56	0	21	长安	平康坊									0	2
113	叙寒燠，	56	0	21	长安	平康坊									0	2
114	触类妍媚，	56	1	22	长安	平康坊									1	3
115	目所未睹。	56	1	23	长安	平康坊									1	4
116	复坐，	56	0	23	长安	平康坊									0	4
117	烹茶斟酒，	56	0	23	长安	平康坊									0	4
118	器用甚洁。	56	1	24	长安	平康坊									1	5
119	久之日暮，	56	0	24	长安	平康坊									0	5
120	鼓声四动。	56	0	24	长安	平康坊									0	5
121	姥访其居远近。	56	0	24	长安	平康坊									0	5
122	生绐之曰：	56	-1	23	长安	平康坊									-1	4
123	「在延平门外数里。」	56	0	23	长安	平康坊									0	4
124	冀其远而见留也。	56	0	23	长安	平康坊									0	4
125	姥曰：	56	0	23	长安	平康坊									0	4
126	「鼓已发矣，	56	0	23	长安	平康坊									0	4
127	当速归，	56	0	23	长安	平康坊									0	4
128	无犯禁。」	56	1	24	长安	平康坊									1	5
129	生曰：	56	0	24	长安	平康坊									0	5
130	「幸接欢笑，	56	2	26	长安	平康坊									2	7
131	不知日之云夕。	56	0	26	长安	平康坊									0	7
132	道里辽阔，	56	-1	25	长安	平康坊									-1	6
133	城内又无亲戚，	56	0	25	长安	平康坊									0	6
134	将若之何？」	56	0	25	长安	平康坊									0	6
135	娃曰：	56	0	25	长安	平康坊									0	6
136	「不见责僻陋，	56	0	25	长安	平康坊									0	6
137	方将居之，	56	0	25	长安	平康坊									0	6
138	宿何害焉。」	56	1	26	长安	平康坊									1	7
139	生数目姥，	56	0	26	长安	平康坊									0	7
140	姥曰：	56	0	26	长安	平康坊									0	7
141	「唯唯。」	56	0	26	长安	平康坊									0	7
142	生乃召其家僮，	56	0	26	长安	平康坊									0	7
143	持双缣，	56	0	26	长安	平康坊									0	7
144	请以备一宵之馔。	56	0	26	长安	平康坊									0	7
145	娃笑而止之曰：	56	1	27	长安	平康坊									1	8
146	「宾主之仪，	56	0	27	长安	平康坊									0	8
147	且不然也。	56	0	27	长安	平康坊									0	8
148	今夕之费，	56	0	27	长安	平康坊									0	8
149	愿以贫窭之家，	56	-1	26	长安	平康坊									-1	7
150	随其粗粝以进之。	56	-1	25	长安	平康坊									-1	6
151	其馀以俟他辰。」	56	0	25	长安	平康坊									0	6
152	固辞，	56	0	25	长安	平康坊									0	6
153	终不许。	56	0	25	长安	平康坊									0	6
154	俄徙坐西堂，	56	0	25	长安	平康坊									0	6
155	帷幙帘榻，	56	0	25	长安	平康坊									0	6
156	焕然夺目；	56	2	27	长安	平康坊									2	8
157	妆奁衾枕。	56	0	27	长安	平康坊									0	8
158	亦皆侈丽。	56	1	28	长安	平康坊									1	9
159	乃张烛进馔，	56	0	28	长安	平康坊									0	9
160	品味甚盛。	56	1	29	长安	平康坊									1	10
161	彻馔，	56	0	29	长安	平康坊									0	10
162	姥起。	56	0	29	长安	平康坊									0	10
163	生娃谈话方切，	56	1	30	长安	平康坊									1	11
164	诙谐调笑，	56	1	31	长安	平康坊									1	12
165	无所不至。	56	0	31	长安	平康坊									0	12
166	生曰：	56	0	31	长安	平康坊									0	12
167	「前偶过卿门，	56	0	31	长安	平康坊									0	12
168	遇卿适在屏间。	56	0	31	长安	平康坊									0	12
169	厥后心常勤念，	56	1	32	长安	平康坊									1	13
170	虽寝与食，	56	0	32	长安	平康坊									0	13
171	未尝或舍。」	56	-1	31	长安	平康坊									-1	12
172	娃答曰：	56	0	31	长安	平康坊									0	12
173	「我心亦如之。」	56	0	31	长安	平康坊									0	12
174	生曰：	56	0	31	长安	平康坊									0	12
175	「今之来，	56	0	31	长安	平康坊									0	12
176	非直求居而已，	56	0	31	长安	平康坊									0	12
177	愿偿平生之志。	56	1	32	长安	平康坊									1	13
178	但未知命也若何。」	56	-1	31	长安	平康坊									-1	12
179	言未终，	56	-1	30	长安	平康坊									-1	11
180	姥至，	56	0	30	长安	平康坊									0	11
181	询其故，	56	0	30	长安	平康坊									0	11
182	具以告。	56	0	30	长安	平康坊									0	11
183	姥笑曰：	56	1	31	长安	平康坊									1	12
184	「男女之际，	56	0	31	长安	平康坊									0	12
185	大欲存焉。	56	0	31	长安	平康坊									0	12
186	情茍相得，	56	1	32	长安	平康坊									1	13
187	虽父母命，	56	0	32	长安	平康坊									0	13
188	不能制也。	56	1	33	长安	平康坊									1	14
189	女子固陋，	56	-1	32	长安	平康坊									-1	13
190	曷足以荐君子之枕席！」	56	0	32	长安	平康坊									0	13
191	生遂下阶，	56	0	32	长安	平康坊									0	13
192	拜而谢之曰：	56	1	33	长安	平康坊									1	14
193	「愿以己为厮养。」	56	-1	32	长安	平康坊									-1	13
194	姥遂目之为郎，	56	0	32	长安	平康坊									0	13
195	饮酣而散。	56	1	33	长安	平康坊									1	14
196	及旦，	57	0	33	长安	布政坊			0	1
197	尽徙其囊橐，	57	0	33	长安	布政坊			0	1
198	因家于李之第。	57	0	33	长安	平康坊									0	14
199	自是生屏迹戢身，	57	-2	31	长安	平康坊									-2	12
200	不复与亲知相闻，	57	0	31	长安	平康坊									0	12
201	日会倡优侪类，	57	-2	29	长安	平康坊									-2	10
202	狎戏游宴。	57	-2	27	长安	平康坊									-2	8
203	囊中尽空，	57	-1	26	长安	平康坊									-1	7
204	乃鬻骏乘及其家僮。	57	-1	25	长安	平康坊									-1	6
205	岁馀，	477	0	25	长安	平康坊									0	6
206	资财仆马荡然。	477	-1	24	长安	平康坊									-1	5
207	迩来姥意渐怠，	477	-1	23	长安	平康坊									-1	4
208	娃情弥笃。	477	1	24	长安	平康坊									1	5
209	他日，	507	0	24	长安	平康坊									0	5
210	娃谓生曰：	507	0	24	长安	平康坊									0	5
211	「与郎相知一年，	507	0	24	长安	平康坊									0	5
212	尚无孕嗣。	507	0	24	长安	平康坊									0	5
213	常闻竹林神者，	507	0	24	长安	平康坊									0	5
214	报应如响，	507	1	25	长安	平康坊									1	6
215	将致荐酹求之，	507	1	26	长安	平康坊									1	7
216	可乎？」	507	0	26	长安	平康坊									0	7
217	生不知其计，	507	0	26	长安	平康坊									0	7
218	大喜。	507	1	27	长安	平康坊									1	8
219	乃质衣于肆，	507	-1	26	长安	东市							-1	-1
220	以备牢礼，	507	0	26	长安	东市									0	8
221	与娃同谒祠宇而祷祝焉，	507	2	28	长安	通义坊																	2	2
222	信宿而返。	508	0	28	长安	通义坊																	0	2
223	策驴而后，	508	0	28	长安	宣阳坊																							0	0
224	至里北门，	508	0	28	长安	宣阳坊																							0	0
225	娃谓生曰：	508	0	28	长安	宣阳坊																							0	0
226	「此东转小曲中，	508	0	28	长安	宣阳坊																							0	0
227	某之姨宅也，	508	0	28	长安	宣阳坊																							0	0
228	将憩而觐之，	508	0	28	长安	宣阳坊																							0	0
229	可乎？」	508	0	28	长安	宣阳坊																							0	0
230	生如其言，	508	0	28	长安	宣阳坊																							0	0
231	前行不踰百步，	508	0	28	长安	宣阳坊																							0	0
232	果见一车门。	508	0	28	长安	宣阳坊																							0	0
233	窥其际，	508	0	28	长安	宣阳坊																							0	0
234	甚弘敞。	508	1	29	长安	宣阳坊																							1	1
235	其青衣自车后止之曰：	508	0	29	长安	宣阳坊																							0	1
236	「至矣。」	508	0	29	长安	宣阳坊																							0	1
237	生下驴，	508	0	29	长安	宣阳坊																							0	1
238	适有一人出访曰：	508	0	29	长安	宣阳坊																							0	1
239	「谁？」	508	0	29	长安	宣阳坊																							0	1
240	曰：	508	0	29	长安	宣阳坊																							0	1
241	「李娃也。」	508	0	29	长安	宣阳坊																							0	1
242	乃入告。	508	0	29	长安	宣阳坊																							0	1
243	俄有一妪至，	508	0	29	长安	宣阳坊																							0	1
244	年可四十馀，	508	0	29	长安	宣阳坊																							0	1
245	与生相迎曰：	508	0	29	长安	宣阳坊																							0	1
246	「吾甥来否？」	508	0	29	长安	宣阳坊																							0	1
247	娃下车，	508	0	29	长安	宣阳坊																							0	1
248	妪迎访之曰：	508	0	29	长安	宣阳坊																							0	1
249	「何久疎绝？」	508	-1	28	长安	宣阳坊																							-1	0
250	相视而笑。	508	1	29	长安	宣阳坊																							1	1
251	娃引生拜之，	508	0	29	长安	宣阳坊																							0	1
252	既见，	508	0	29	长安	宣阳坊																							0	1
253	遂偕入西戟门偏院。	508	0	29	长安	宣阳坊																							0	1
254	中有山亭，	508	0	29	长安	宣阳坊																							0	1
255	竹树葱蒨，	508	2	31	长安	宣阳坊																							2	3
256	池榭幽绝。	508	2	33	长安	宣阳坊																							2	5
257	生谓娃曰：	508	0	33	长安	宣阳坊																							0	5
258	「此姨之私第耶？」	508	0	33	长安	宣阳坊																							0	5
259	笑而不答，	508	0	33	长安	宣阳坊																							0	5
260	以他语对。	508	0	33	长安	宣阳坊																							0	5
261	俄献茶果，	508	0	33	长安	宣阳坊																							0	5
262	甚珍奇。	508	1	34	长安	宣阳坊																							1	6
263	食顷，	508	0	34	长安	宣阳坊																							0	6
264	有一人控大宛，	508	0	34	长安	宣阳坊																							0	6
265	汗流驰至曰：	508	0	34	长安	宣阳坊																							0	6
266	「姥遇暴疾颇甚，	508	-2	32	长安	宣阳坊																							-2	4
267	殆不识人，	508	0	32	长安	宣阳坊																							0	4
268	宜速归。」	508	0	32	长安	宣阳坊																							0	4
269	娃谓姨曰：	508	0	32	长安	宣阳坊																							0	4
270	「方寸乱矣，	508	-1	31	长安	宣阳坊																							-1	3
271	某骑而前去，	508	0	31	长安	宣阳坊																							0	3
272	当令返乘，	508	0	31	长安	宣阳坊																							0	3
273	便与郎偕来。」	508	0	31	长安	宣阳坊																							0	3
274	生拟随之，	508	0	31	长安	宣阳坊																							0	3
275	其姨与侍儿偶语，	508	0	31	长安	宣阳坊																							0	3
276	以手挥之，	508	0	31	长安	宣阳坊																							0	3
277	令生止于户外，	508	0	31	长安	宣阳坊																							0	3
278	曰：	508	0	31	长安	宣阳坊																							0	3
279	「姥且殁矣，	508	-1	30	长安	宣阳坊																							-1	2
280	当与某议丧事，	508	-1	29	长安	宣阳坊																							-1	1
281	以济其急，	508	0	29	长安	宣阳坊																							0	1
282	奈何遽相随而去？」	508	0	29	长安	宣阳坊																							0	1
283	乃止，	508	0	29	长安	宣阳坊																							0	1
284	共计其凶议斋祭之用。	508	0	29	长安	宣阳坊																							0	1
285	日晚，	508	0	29	长安	宣阳坊																							0	1
286	乘不至。	508	0	29	长安	宣阳坊																							0	1
287	姨言曰：	508	0	29	长安	宣阳坊																							0	1
288	「无复命何也？	508	0	29	长安	宣阳坊																							0	1
289	郎骤往觇之，	508	0	29	长安	宣阳坊																							0	1
290	某当继至。」	508	0	29	长安	宣阳坊																							0	1
291	生遂往，	508	0	29	长安	宣阳坊																							0	1
292	至旧宅，	508	0	29	长安	平康坊									0	8
293	门扄钥甚密，	508	0	29	长安	平康坊									0	8
294	以泥缄之。	508	0	29	长安	平康坊									0	8
295	生大骇，	508	-1	28	长安	平康坊									-1	7
296	诘其邻人。	508	0	28	长安	平康坊									0	7
297	邻人曰：	508	0	28	长安	平康坊									0	7
298	「李本税此而居，	508	0	28	长安	平康坊									0	7
299	约已周矣。	508	0	28	长安	平康坊									0	7
300	第主自收，	508	0	28	长安	平康坊									0	7
301	姥徙居而且再宿矣。」	508	0	28	长安	平康坊									0	7
302	徵徙何处，	508	0	28	长安	平康坊									0	7
303	曰：	508	0	28	长安	平康坊									0	7
304	「不详其所。」	508	0	28	长安	平康坊									0	7
305	生将驰赴宣阳，	508	0	28	长安	平康坊									0	7
306	以诘其姨，	508	-1	27	长安	平康坊									-1	6
307	日已晚矣，	508	0	27	长安	平康坊									0	6
308	计程不能达。	508	0	27	长安	平康坊									0	6
309	乃弛其装服，	508	0	27	长安	平康坊									0	6
310	质馔而食，	508	-1	26	长安	平康坊									-1	5
311	赁榻而寝，	508	0	26	长安	平康坊									0	5
312	生恚怒方甚，	508	-1	25	长安	平康坊									-1	4
313	自昏达旦，	508	0	25	长安	平康坊									0	4
314	目不交睫。	508	-1	24	长安	平康坊									-1	3
315	质明，	509	0	24	长安	平康坊									0	3
316	乃策蹇而去。	509	0	24	长安	平康坊									0	3
317	既至，	509	0	24	长安	宣阳坊																							0	1
318	连扣其扉，	509	0	24	长安	宣阳坊																							0	1
319	食顷无人应。	509	0	24	长安	宣阳坊																							0	1
320	生大呼数四，	509	0	24	长安	宣阳坊																							0	1
321	有宦者徐出。	509	0	24	长安	宣阳坊																							0	1
322	生遽访之：	509	0	24	长安	宣阳坊																							0	1
323	「姨氏在乎？」	509	0	24	长安	宣阳坊																							0	1
324	曰：	509	0	24	长安	宣阳坊																							0	1
325	「无之。」	509	0	24	长安	宣阳坊																							0	1
326	生曰：	509	0	24	长安	宣阳坊																							0	1
327	「昨暮在此，	509	0	24	长安	宣阳坊																							0	1
328	何故匿之？」	509	-1	23	长安	宣阳坊																							-1	0
329	访其谁氏之第，	509	0	23	长安	宣阳坊																							0	0
330	曰：	509	0	23	长安	宣阳坊																							0	0
331	「此崔尚书第。	509	0	23	长安	宣阳坊																							0	0
332	昨者有一人税此院，	509	0	23	长安	宣阳坊																							0	0
333	云迟中表之远至者，	509	0	23	长安	宣阳坊																							0	0
334	未暮去矣。」	509	0	23	长安	宣阳坊																							0	0
335	生惶惑发狂，	509	-2	21	长安	宣阳坊																							-2	-2
336	罔知所措，	509	0	21	长安	宣阳坊																							0	-2
337	因返访布政旧邸。	509	0	21	长安	布政坊			0	1
338	邸主哀而进膳。	509	-1	20	长安	布政坊			-1	0
339	生怨懑，	509	-1	19	长安	布政坊			-1	-1
340	绝食三日，	515	-1	18	长安	布政坊			-1	-2
341	遘疾甚笃，	515	-2	16	长安	布政坊			-2	-4
342	旬馀愈甚。	530	-1	15	长安	布政坊			-1	-5
343	邸主惧其不起，	530	-2	13	长安	布政坊			-2	-7
344	徙之于凶肆之中。	530	-1	12	长安	西市																			-1	-1
345	绵缀移时，	530	-1	11	长安	西市																			-1	-2
346	合肆之人，	530	0	11	长安	西市																			0	-2
347	共伤叹而互饲之。	530	-1	10	长安	西市																			-1	-3
348	后稍愈，	535	1	11	长安	西市																			1	-2
349	杖而能起。	535	0	11	长安	西市																			0	-2
350	由是凶肆日假之，	535	0	11	长安	西市																			0	-2
351	令执繐帷，	535	0	11	长安	西市																			0	-2
352	获其直以自给。	535	0	11	长安	西市																			0	-2
353	累月，	685	0	11	长安	西市																			0	-2
354	渐复壮，	685	1	12	长安	西市																			1	-1
355	每听其哀歌，	685	-1	11	长安	西市																			-1	-2
356	自叹不及逝者，	685	-3	8	长安	西市																			-3	-5
357	辄呜咽流涕，	685	-2	6	长安	西市																			-2	-7
358	不能自止。	685	0	6	长安	西市																			0	-7
359	归则效之。	685	0	6	长安	西市																			0	-7
360	生聪敏者也，	685	1	7	长安	西市																			1	-6
361	无何，	685	0	7	长安	西市																			0	-6
362	曲尽其妙，	685	1	8	长安	西市																			1	-5
363	虽长安无有伦比。	685	0	8	长安	西市																			0	-5
364	初，	685	0	8	长安	西市																			0	-5
365	二肆之佣凶器者，	685	0	8	长安	西市																			0	-5
366	互争胜负。	685	0	8	长安	西市																			0	-5
367	其东肆车舆皆奇丽，	685	1	9	长安	东市							1	0
368	殆不敌。	685	-1	8	长安	东市							-1	-1
369	唯哀挽劣焉。	685	-1	7	长安	东市							-1	-2
370	其东肆长知生妙绝，	685	1	8	长安	东市							1	-1
371	乃醵钱二万索顾焉。	685	0	8	长安	东市							0	-1
372	其党耆旧，	685	0	8	长安	东市							0	-1
373	共较其所能者，	685	0	8	长安	东市							0	-1
374	阴教生新声，	685	0	8	长安	东市							0	-1
375	而相赞和。	685	0	8	长安	东市							0	-1
376	累旬，	755	0	8	长安	东市							0	-1
377	人莫知之。	755	0	8	长安	东市							0	-1
378	其二肆长相谓曰：	756	0	8	长安
379	「我欲各阅所佣之器于天门街，	756	0	8	长安
380	以较优劣。	756	0	8	长安
381	不胜者，	756	-1	7	长安
382	罚直五万，	756	-1	6	长安
383	以备酒馔之用，	756	0	6	长安
384	可乎？」	756	0	6	长安
385	二肆许诺，	756	0	6	长安
386	乃邀立符契，	756	0	6	长安
387	署以保证，	756	0	6	长安
388	然后阅之。	756	0	6	长安
389	士女大和会，	756	1	7	长安	天门街													1	1
390	聚至数万。	756	0	7	长安	天门街													0	1
391	于是里胥告于贼曹，	756	0	7	长安	天门街													0	1
392	贼曹闻于京尹。	756	0	7	长安	天门街													0	1
393	四方之士，	756	0	7	长安	天门街													0	1
394	尽赴趋焉，	756	0	7	长安	天门街													0	1
395	巷无居人。	756	0	7	长安	天门街													0	1
396	自旦阅之，	756	0	7	长安	天门街													0	1
397	及亭午，	756	0	7	长安	天门街													0	1
398	历举辇舆威仪之具，	756	0	7	长安	天门街													0	1
399	西肆皆不胜，	756	-1	6	长安	天门街													-1	0
400	师有惭色。	756	-1	5	长安	天门街													-1	-1
401	乃置层榻于南隅，	756	0	5	长安	天门街													0	-1
402	有长髯者，	756	0	5	长安	天门街													0	-1
403	拥铎而进，	756	0	5	长安	天门街													0	-1
404	翊卫数人，	756	0	5	长安	天门街													0	-1
405	于是奋髯扬眉，	756	2	7	长安	天门街													2	1
406	扼腕顿颡而登，	756	0	7	长安	天门街													0	1
407	乃歌《白马》之词。	756	0	7	长安	天门街													0	1
408	恃其夙胜，	756	1	8	长安	天门街													1	2
409	顾眄左右，	756	0	8	长安	天门街													0	2
410	旁若无人。	756	-1	7	长安	天门街													-1	1
411	齐声赞扬之，	756	1	8	长安	天门街													1	2
412	自以为独步一时，	756	1	9	长安	天门街													1	3
413	不可得而屈也。	756	-1	8	长安	天门街													-1	2
414	有顷，	756	0	8	长安	天门街													0	2
415	东肆长于北隅上设连榻，	756	0	8	长安	天门街													0	2
416	有乌巾少年，	756	0	8	长安	天门街													0	2
417	左右五六人，	756	0	8	长安	天门街													0	2
418	秉翣而至，	756	0	8	长安	天门街													0	2
419	即生也。	756	0	8	长安	天门街													0	2
420	整衣服，	756	0	8	长安	天门街													0	2
421	俯仰甚徐，	756	0	8	长安	天门街													0	2
422	申喉发调，	756	0	8	长安	天门街													0	2
423	容若不胜。	756	1	9	长安	天门街													1	3
424	乃歌《薤露》之章，	756	0	9	长安	天门街													0	3
425	举声清越，	756	1	10	长安	天门街													1	4
426	响振林木。	756	1	11	长安	天门街													1	5
427	曲度未终，	756	0	11	长安	天门街													0	5
428	闻者歔欷掩泣。	756	-2	9	长安	天门街													-2	3
429	西肆长为众所诮，	756	-1	8	长安	天门街													-1	2
430	益惭耻，	756	-1	7	长安	天门街													-1	1
431	密置所输之直于前，	756	-1	6	长安	天门街													-1	0
432	乃潜遁焉。	756	-1	5	长安	天门街													-1	-1
433	四座愕贻，	756	0	5	长安	天门街													0	-1
434	莫之测也。	756	0	5	长安	天门街													0	-1
435	先是天子方下诏，	756	0	5	长安	天门街													0	-1
436	俾外方之牧，	756	0	5	长安	天门街													0	-1
437	岁一至阙下，	756	0	5	长安	天门街													0	-1
438	谓之入计。	756	0	5	长安	天门街													0	-1
439	时也，	756	0	5	长安	天门街					0	0
440	适遇生之父在京师，	756	0	5	长安	天门街					0	0
441	与同列者易服章，	761	0	5	长安	天门街					0	0
442	窃往观焉。	761	0	5	长安	天门街					0	0
443	有老竖，	761	0	5	长安	天门街													0	-1
444	即生乳母壻也，	761	0	5	长安	天门街													0	-1
445	见生之举措辞气，	761	0	5	长安	天门街													0	-1
446	将认之而未敢，	761	-1	4	长安	天门街													-1	-2
447	乃泫然流涕。	761	-2	2	长安	天门街													-2	-4
448	生父惊而诘之，	761	-2	0	长安	天门街													-2	-6
449	因告曰：	761	0	0	长安	天门街													0	-6
450	「歌者之貌，	761	0	0	长安	天门街													0	-6
451	酷似郎之亡子。」	761	-1	-1	长安	天门街													-1	-7
452	父曰：	761	0	-1	长安	天门街													0	-7
453	「吾子以多财为盗所害，	761	-1	-2	长安	天门街													-1	-8
454	奚至是耶？」	761	0	-2	长安	天门街													0	-8
455	言讫，	761	0	-2	长安	天门街													0	-8
456	亦泣。	761	-1	-3	长安	天门街													-1	-9
457	及归，	761	0	-3	长安	天门街													0	-9
458	竖问驰往，	757	0	-3	长安	东市					0	0
459	访于同党曰：	757	0	-3	长安	东市							0	-1
460	「向歌者谁，	757	0	-3	长安	东市							0	-1
461	若斯之妙欤？」	757	1	-2	长安	东市							1	0
462	皆曰：	757	0	-2	长安	东市							0	0
463	「某氏之子。」	757	0	-2	长安	东市							0	0
464	徵其名，	757	0	-2	长安	东市							0	0
465	且易之矣，	757	0	-2	长安	东市							0	0
466	竖凛然大惊。	757	-1	-3	长安	东市							-1	-1
467	徐往，	757	0	-3	长安	东市							0	-1
468	迫而察之。	757	0	-3	长安	东市							0	-1
469	生见竖，	757	0	-3	长安	东市							0	-1
470	色动回翔，	757	0	-3	长安	东市							0	-1
471	将匿于众中。	757	-1	-4	长安	东市							-1	-2
472	竖遂持其袂曰：	757	0	-4	长安	东市							0	-2
473	「岂非某乎？」	757	0	-4	长安	东市							0	-2
474	相持而泣，	757	-1	-5	长安	东市							-1	-3
475	遂载以归。	757	0	-5	长安	东市							0	-3
476	至其室，	757	0	-5	长安	崇仁坊					0	0
477	父责曰：	757	-1	-6	长安	崇仁坊					-1	-1
478	「志行若此，	757	0	-6	长安	崇仁坊					0	-1
479	污辱吾门，	757	-1	-7	长安	崇仁坊					-1	-2
480	何施面目，	757	0	-7	长安	崇仁坊					0	-2
481	复相见也？」	757	0	-7	长安	崇仁坊					0	-2
482	乃徒行出，	757	0	-7	长安	崇仁坊					0	-2
483	至曲江西杏园东，	757	0	-7	长安	通善坊															0	0
484	去其衣服。	757	0	-7	长安	通善坊															0	0
485	以马鞭鞭之数百。	757	-1	-8	长安	通善坊															-1	-1
486	生不胜其苦而毙，	757	-3	-11	长安	通善坊															-3	-4
487	父弃之而去。	757	-1	-12	长安	通善坊
488	其师命相狎昵者，	757	0	-12	长安	东市							0	-3
489	阴随之，	757	0	-12	长安	东市							0	-3
490	归告同党，	757	0	-12	长安	东市							0	-3
491	共加伤叹。	757	-1	-13	长安	东市							-1	-4
492	令二人赍苇席瘗焉。	757	-1	-14	长安	东市							-1	-5
493	至则心下微温，	757	1	-13	长安	东市							1	-4
494	举之良久，	757	0	-13	长安	东市							0	-4
495	气稍通。	757	1	-12	长安	东市							1	-3
496	因共荷而归，	758	0	-12	长安	东市							0	-3
497	以苇筒灌勺饮，	758	0	-12	长安	东市							0	-3
498	经宿乃活。	758	1	-11	长安	东市							1	-2
499	月馀，	798	0	-11	长安	东市							0	-2
500	手足不能自举，	798	0	-11	长安	东市							0	-2
501	其楚挞之处皆溃烂，	798	-2	-13	长安	东市							-2	-4
502	秽甚。	798	-1	-14	长安	东市							-1	-5
503	同辈患之，	798	-1	-15	长安	东市							-1	-6
504	一夕弃于道周。	798	-1	-16	长安	东市							-1	-7
505	行路咸伤之，	798	-1	-17	长安	东市							-1	-8
506	往往投其馀食，	798	0	-17	长安	东市							0	-8
507	得以充肠。	798	1	-16	长安	东市							1	-7
508	十旬，	898	0	-16	长安	东市							0	-7
509	方杖策而起。	898	1	-15	长安	东市							1	-6
510	被布裘，	898	0	-15	长安	东市							0	-6
511	裘有百结，	898	0	-15	长安	东市							0	-6
512	褴褛如悬鹑。	898	-2	-17	长安	东市							-2	-8
513	持一破瓯巡于闾里，	898	-1	-18	长安	东市							-1	-9
514	以乞食为事。	898	-1	-19	长安	东市							-1	-10
515	自秋徂冬，	988	0	-19	长安	东市							0	-10
516	夜入于粪壤窟室，	988	-2	-21	长安	东市							-2	-12
517	昼则周游廛肆。	988	0	-21	长安	东市							0	-12
518	一旦大雪，	989	0	-21	长安	东市							0	-12
519	生为冻馁所驱。	989	-1	-22	长安	东市							-1	-13
520	冒雪而出，	989	0	-22	长安	东市							0	-13
521	乞食之声甚苦，	989	-2	-24	长安	东市							-2	-15
522	闻见者莫不凄恻。	989	-1	-25	长安	东市							-1	-16
523	时雪方甚，	989	0	-25	长安	东市							0	-16
524	人家外户多不发。	989	0	-25	长安	东市							0	-16
525	至安邑东门，	989	0	-25	长安	安邑坊	0	0
526	循里垣，	989	0	-25	长安	安邑坊	0	0
527	北转第七八，	989	0	-25	长安	安邑坊	0	0
528	有一门独启左扉，	989	0	-25	长安	安邑坊	0	0
529	即娃之第也。	989	0	-25	长安	安邑坊	0	0
530	生不知之，	989	0	-25	长安	安邑坊	0	0
531	遂连声疾呼：	989	0	-25	长安	安邑坊	0	0
532	「饥冻之甚。」	989	-1	-26	长安	安邑坊	-1	-1
533	音响凄切，	989	-1	-27	长安	安邑坊	-1	-2
534	所不忍听。	989	-1	-28	长安	安邑坊	-1	-3
535	娃自閤中闻之，	989	0	-28	长安	安邑坊	0	-3
536	谓侍儿曰：	989	0	-28	长安	安邑坊	0	-3
537	「此必生也，	989	0	-28	长安	安邑坊	0	-3
538	我辨其音矣。」	989	0	-28	长安	安邑坊	0	-3
539	连步而出。	989	0	-28	长安	安邑坊	0	-3
540	见生枯瘠疥厉，	989	-2	-30	长安	安邑坊	-2	-5
541	殆非人状。	989	-1	-31	长安	安邑坊	-1	-6
542	娃意感焉，	989	0	-31	长安	安邑坊	0	-6
543	乃谓曰：	989	0	-31	长安	安邑坊	0	-6
544	「岂非某郎也？」	989	0	-31	长安	安邑坊	0	-6
545	生愤懑绝倒，	989	-2	-33	长安	安邑坊	-2	-8
546	口不能言，	989	0	-33	长安	安邑坊	0	-8
547	颔颐而已。	989	0	-33	长安	安邑坊	0	-8
548	娃前抱其颈，	989	1	-32	长安	安邑坊	1	-7
549	以绣襦拥而归于西厢。	989	1	-31	长安	安邑坊	1	-6
550	失声长恸曰：	989	-2	-33	长安	安邑坊	-2	-8
551	「令子一朝及此，	989	0	-33	长安	安邑坊	0	-8
552	我之罪也。」	989	-1	-34	长安	安邑坊	-1	-9
553	绝而复苏。	989	0	-34	长安	安邑坊	0	-9
554	姥大骇奔至，	989	-1	-35	长安	安邑坊	-1	-10
555	曰：	989	0	-35	长安	安邑坊	0	-10
556	「何也？」	989	0	-35	长安	安邑坊	0	-10
557	娃曰：	989	0	-35	长安	安邑坊	0	-10
558	「某郎。」	989	0	-35	长安	安邑坊	0	-10
559	姥遽曰：	989	0	-35	长安	安邑坊	0	-10
560	「当逐之，	989	-1	-36	长安	安邑坊	-1	-11
561	奈何令至此。」	989	0	-36	长安	安邑坊	0	-11
562	娃敛容却睇曰：	989	0	-36	长安	安邑坊	0	-11
563	「不然，	989	0	-36	长安	安邑坊	0	-11
564	此良家子也，	989	1	-35	长安	安邑坊	1	-10
565	当昔驱高车，	989	1	-34	长安	安邑坊	1	-9
566	持金装，	989	1	-33	长安	安邑坊	1	-8
567	至某之室，	989	0	-33	长安	安邑坊	0	-8
568	不踰期而荡尽。	989	-1	-34	长安	安邑坊	-1	-9
569	且互设诡计，	989	-1	-35	长安	安邑坊	-1	-10
570	舍而逐之，	989	-2	-37	长安	安邑坊	-2	-12
571	殆非人。	989	-1	-38	长安	安邑坊	-1	-13
572	令其失志，	989	-1	-39	长安	安邑坊	-1	-14
573	不得齿于人伦。	989	-1	-40	长安	安邑坊	-1	-15
574	父子之道，	989	0	-40	长安	安邑坊	0	-15
575	天性也。	989	0	-40	长安	安邑坊	0	-15
576	使其情绝，	989	-1	-41	长安	安邑坊	-1	-16
577	杀而弃之，	989	-2	-43	长安	安邑坊	-2	-18
578	又困踬若此。	989	-1	-44	长安	安邑坊	-1	-19
579	天下之人，	989	0	-44	长安	安邑坊	0	-19
580	尽知为某也。	989	0	-44	长安	安邑坊	0	-19
581	生亲戚满朝，	989	0	-44	长安	安邑坊	0	-19
582	一旦当权者熟察其本末，	989	0	-44	长安	安邑坊	0	-19
583	祸将及矣。	989	-1	-45	长安	安邑坊	-1	-20
584	况欺天负人，	989	-2	-47	长安	安邑坊	-2	-22
585	鬼神不佑，	989	-1	-48	长安	安邑坊	-1	-23
586	无自贻其殃也。	989	-1	-49	长安	安邑坊	-1	-24
587	某为姥子，	989	0	-49	长安	安邑坊	0	-24
588	殆今有二十岁矣。	989	0	-49	长安	安邑坊	0	-24
589	计其赀，	989	0	-49	长安	安邑坊	0	-24
590	不啻直千金。	989	0	-49	长安	安邑坊	0	-24
591	今姥年六十馀，	989	0	-49	长安	安邑坊	0	-24
592	愿计二十年衣食之用以赎身，	989	1	-48	长安	安邑坊	1	-23
593	当与此子别卜所诣。	989	0	-48	长安	安邑坊	0	-23
594	所诣非遥，	989	0	-48	长安	安邑坊	0	-23
595	晨昏得以温凊，	989	1	-47	长安	安邑坊	1	-22
596	某愿足矣。」	989	1	-46	长安	安邑坊	1	-21
597	姥度其志不可夺，	989	0	-46	长安	安邑坊	0	-21
598	因许之。	989	1	-45	长安	安邑坊	1	-20
599	给姥之馀，	989	0	-45	长安	安邑坊	0	-20
600	有百金。	989	0	-45	长安	安邑坊	0	-20
601	北隅因五家，	990	0	-45	长安	安邑坊	0	-20
602	税一隙院。	990	0	-45	长安	安邑坊	0	-20
603	乃与生沐浴，	990	0	-45	长安	安邑坊	0	-20
604	易其衣服，	990	0	-45	长安	安邑坊	0	-20
605	为汤粥通其肠，	990	1	-44	长安	安邑坊	1	-19
606	次以酥乳润其脏。	990	1	-43	长安	安邑坊	1	-18
607	旬馀，	1000	0	-43	长安	安邑坊	0	-18
608	方荐水陆之馔。	1000	1	-42	长安	安邑坊	1	-17
609	头巾履袜，	1000	0	-42	长安	安邑坊	0	-17
610	皆取珍异者衣之。	1000	1	-41	长安	安邑坊	1	-16
611	未数月，	1090	0	-41	长安	安邑坊	0	-16
612	肌肤稍腴。	1090	1	-40	长安	安邑坊	1	-15
613	卒岁，	1450	0	-40	长安	安邑坊	0	-15
614	平愈如初。	1450	1	-39	长安	安邑坊	1	-14
615	异时，	1460	0	-39	长安	安邑坊	0	-14
616	娃谓生曰：	1460	0	-39	长安	安邑坊	0	-14
617	「体已康矣，	1460	1	-38	长安	安邑坊	1	-13
618	志已壮矣。	1460	1	-37	长安	安邑坊	1	-12
619	渊思寂虑，	1460	0	-37	长安	安邑坊	0	-12
620	默想曩昔之艺业，	1460	0	-37	长安	安邑坊	0	-12
621	可温习乎？」	1460	0	-37	长安	安邑坊	0	-12
622	生思之曰：	1460	0	-37	长安	安邑坊	0	-12
623	「十得二三耳。」	1460	0	-37	长安	安邑坊	0	-12
624	娃命车出游，	1460	0	-37	长安	安邑坊	0	-12
625	生骑而從。	1460	0	-37	长安	安邑坊	0	-12
626	至旗亭南偏门鬻坟典之肆，	1460	0	-37	长安	东市							0	-16
627	令生拣而市之，	1460	1	-36	长安	东市							1	-15
628	计费百金，	1460	1	-35	长安	东市							1	-14
629	尽载以归。	1460	0	-35	长安	东市							0	-14
630	因令生斥弃百虑以志学，	1460	1	-34	长安	安邑坊	1	-11
631	俾夜作昼，	1460	0	-34	长安	安邑坊	0	-11
632	孜孜矻矻。	1460	1	-33	长安	安邑坊	1	-10
633	娃常偶坐，	1460	0	-33	长安	安邑坊	0	-10
634	宵分乃寐。	1460	0	-33	长安	安邑坊	0	-10
635	伺其疲倦，	1460	-1	-34	长安	安邑坊	-1	-11
636	即谕之缀诗赋。	1460	0	-34	长安	安邑坊	0	-11
637	二岁而业大就，	2180	1	-33	长安	安邑坊	1	-10
638	海内文籍，	2180	0	-33	长安	安邑坊	0	-10
639	莫不该览。	2180	0	-33	长安	安邑坊	0	-10
640	生谓娃曰：	2180	0	-33	长安	安邑坊	0	-10
641	「可策名试艺矣。」	2180	0	-33	长安	安邑坊	0	-10
642	娃曰：	2180	0	-33	长安	安邑坊	0	-10
643	「未也，	2180	-1	-34	长安	安邑坊	-1	-11
644	且令精熟，	2180	1	-33	长安	安邑坊	1	-10
645	以俟百战。」	2180	0	-33	长安	安邑坊	0	-10
646	更一年，	2540	0	-33	长安	安邑坊	0	-10
647	曰：	2540	0	-33	长安	安邑坊	0	-10
648	「可行矣。」	2540	1	-32	长安	安邑坊	1	-9
649	于是遂一上登甲科，	2540	1	-31	长安	尚书省											1	1
650	声振礼闱。	2540	1	-30	长安	尚书省											1	2
651	虽前辈见其文，	2540	0	-30	长安	安邑坊	0	-9
652	罔不敛衽敬羡，	2540	3	-27	长安	安邑坊	3	-6
653	愿友之而不可得。	2540	1	-26	长安	安邑坊	1	-5
654	娃曰：	2540	0	-26	长安	安邑坊	0	-5
655	「未也。	2540	-1	-27	长安	安邑坊	-1	-6
656	今秀士茍获擢一科第，	2540	1	-26	长安	安邑坊	1	-5
657	则自谓可以取中朝之显职，	2540	1	-25	长安	安邑坊	1	-4
658	擅天下之美名。	2540	1	-24	长安	安邑坊	1	-3
659	子行秽迹鄙，	2540	-2	-26	长安	安邑坊	-2	-5
660	不侔于他士。	2540	-1	-27	长安	安邑坊	-1	-6
661	当砻淬利器，	2540	0	-27	长安	安邑坊	0	-6
662	以求再捷，	2540	1	-26	长安	安邑坊	1	-5
663	方可以连衡多士，	2540	1	-25	长安	安邑坊	1	-4
664	争霸覊英。」	2540	1	-24	长安	安邑坊	1	-3
665	生由是益自勤苦，	2540	1	-23	长安	安邑坊	1	-2
666	声价弥甚。	2540	1	-22	长安	安邑坊	1	-1
667	其年遇大比，	2720	0	-22	长安	兴庆宫																					0	0
668	诏徵四方之隽。	2720	1	-21	长安	兴庆宫																					1	1
669	生应直言极谏科，	2721	0	-21	长安	兴庆宫																					0	1
670	策名第一，	2721	1	-20	长安	兴庆宫																					1	2
671	授成都府参军。	2721	1	-19	长安	兴庆宫																					1	3
672	三事以降，	2721	0	-19	长安		0	-1
673	皆其友也。	2721	1	-18	长安		1	0
674	将之官，	2751	0	-18	长安	安邑坊	0	0
675	娃谓生曰：	2751	0	-18	长安	安邑坊	0	0
676	「今之复子本躯，	2751	1	-17	长安	安邑坊	1	1
677	某不相负也。	2751	1	-16	长安	安邑坊	1	2
678	愿以残年，	2751	-1	-17	长安	安邑坊	-1	1
679	归养老姥。	2751	-1	-18	长安	安邑坊	-1	0
680	君当结媛鼎族，	2751	1	-17	长安	安邑坊	1	1
681	以奉蒸尝。	2751	0	-17	长安	安邑坊	0	1
682	中外婚媾，	2751	1	-16	长安	安邑坊	1	2
683	无自黩也。	2751	-1	-17	长安	安邑坊	-1	1
684	勉思自爱，	2751	2	-15	长安	安邑坊	2	3
685	某從此去矣。」	2751	0	-15	长安	安邑坊	0	3
686	生泣曰：	2751	-1	-16	长安	安邑坊	-1	2
687	「子若弃我，	2751	-1	-17	长安	安邑坊	-1	1
688	当自刭以就死。」	2751	-2	-19	长安	安邑坊	-2	-1
689	娃固辞不從，	2751	0	-19	长安	安邑坊	0	-1
690	生勤请弥恳。	2751	2	-17	长安	安邑坊	2	1
691	娃曰：	2751	0	-17	长安	安邑坊	0	1
692	「送子涉江，	2751	0	-17	长安	安邑坊	0	1
693	至于剑门，	2751	0	-17	长安	安邑坊	0	1
694	当令我回。」	2751	0	-17	长安	安邑坊	0	1
695	生许诺。	2751	0	-17	长安	安邑坊	0	1
696	月馀，	2791	0	-17	剑门
697	至剑门。	2791	0	-17	剑门
698	未及发而除书至，	2791	0	-17	常州
699	生父由常州诏入，	2780	0	-17	常州
700	拜成都尹，	2780	1	-16	剑门
701	兼剑南采访使。	2780	0	-16	剑门
702	浃辰，	2792	0	-16	剑门
703	父到。	2792	0	-16	剑门
704	生因投刺，	2792	0	-16	剑门
705	谒于邮亭。	2792	0	-16	剑门
706	父不敢认，	2792	0	-16	剑门
707	见其祖父官讳，	2792	0	-16	剑门
708	方大惊，	2792	-1	-17	剑门
709	命登阶，	2792	0	-17	剑门
710	抚背恸哭移时。	2792	-1	-18	剑门
711	曰：	2792	0	-18	剑门
712	「吾与尔父子如初。」	2792	1	-17	剑门
713	因诘其由，	2792	0	-17	剑门
714	具陈其本末。	2792	0	-17	剑门
715	大奇之，	2792	1	-16	剑门
716	诘娃安在。	2792	0	-16	剑门
717	曰：	2792	0	-16	剑门
718	「送某至此，	2792	0	-16	剑门
719	当令复还。」	2792	0	-16	剑门
720	父曰：	2792	0	-16	剑门
721	「不可。」	2792	-1	-17	剑门
722	翌日，	2793	0	-17	成都
723	命驾与生先之成都，	2793	0	-17	成都
724	留娃于剑门，	2793	0	-17	剑门
725	筑别馆以处之。	2793	0	-17	剑门
726	明日，	2794	0	-17	剑门
727	命媒氏通二姓之好，	2794	1	-16	剑门
728	备六礼以迎之，	2794	2	-14	剑门
729	遂如秦晋之偶。	2794	1	-13	剑门
730	娃既备礼，	2794	0	-13	成都
731	岁时伏腊，	3154	0	-13	成都
732	妇道甚修，	3154	1	-12	成都
733	治家严整，	3154	1	-11	成都
734	极为亲所眷。	3154	1	-10	成都
735	向后数岁，	5674	0	-10	成都
736	生父母偕殁，	5674	-1	-11	成都
737	持孝甚至。	5674	1	-10	成都
738	有灵芝产于倚庐，	5674	1	-9	成都
739	一穗三秀，	5674	0	-9	成都
740	本道上闻。	5674	0	-9	成都
741	又有白燕数十，	5674	1	-8	成都
742	巢其层甍。	5674	0	-8	成都
743	天子异之，	5734	1	-7	成都
744	宠锡加等。	5734	1	-6	成都
745	终制，	6754	0	-6	成都
746	累迁清显之任。	6754	1	-5	成都
747	十年间，	10354	0	-5	成都
748	至数郡。	10354	0	-5	成都
749	娃封汧国夫人，	10354	2	-3	成都
750	有四子，	10354	0	-3	成都
751	皆为大官，	10354	1	-2	成都
752	其卑者犹为太原尹。	10354	-1	-3	太原
753	弟兄姻媾皆甲门，	10354	1	-2	成都
754	内外隆盛，	10354	1	-1	成都
755	莫之与京。	10354	1	0	成都
756	嗟乎，	10354	0	0	成都
757	倡荡之姬，	10354	-2	-2	成都
758	节行如是，	10354	1	-1	成都
759	虽古先烈女，	10354	1	0	成都
760	不能踰也。	10354	0	0	成都
761	焉得不为之叹息哉！	10354	2	2	成都
762	予伯祖尝牧晋州，	10354	0	2
763	转户部，	10354	0	2
764	为水陆运使，	10354	0	2
765	三任皆与生为代，	10354	0	2
766	故暗详其事。	10354	0	2
767	贞元中，	17670	0	2
768	予与陇西公佐，	17670	0	2
769	话妇人操烈之品格，	17670	2	4
770	因遂述汧国之事。	17670	1	5
771	公佐拊掌竦听，	17670	0	5
772	命予为传。	17670	0	5
773	乃握管濡翰，	17670	0	5
774	疏而存之。	17670	0	5
775	时乙亥岁秋八月，	17670	0	5
776	太原白行简云。	17670	0	5
