# Supplementary material for: Representation of the spatio-temporal narrative of The Tale of Li Wa李娃传
Source: PLoS One. 2020 Apr 23;15(4):e0231529. doi: 10.1371/journal.pone.0231529 (PMC7180071; doi:10.1371/journal.pone.0231529)
Supplement: S3 Table — (XLSX) [file pone.0231529.s011.xlsx]

## Sheet: circumstance
Year_AD	Age	Detail	circumstance_orientation_value	Circumstances_of_Bai	circumstance_orientation_value_chang'an	Circumstances_of_Bai_Chang'an	Place	TodayPlace
776	1	生于郑州新郑县东郭宅	0	0			郑州新郑县	今河南新郑西北
777	2	祖母殁于新郑县私第	-1	-1			郑州新郑县	今河南新郑西北
778	3	在荥阳	0	-1			郑州新郑县	今河南新郑西北
779	4		0	-1
780	5	其父由宋州司户参军授徐州彭城令	1	0			徐州彭城	今江苏铜山
781	6	其父以功擢徐州别驾，赐绯。母陈氏封颍川先君	2	2
782	7	两河用兵，随居易前往越中避难	-1	1			越中	浙江一带
783	8		0	1
784	9	弟幼美生	1	2
785	10		0	2
786	11		0	2
787	12		0	2
788	13	季庚除检校大理少卿，街州 ( 今浙江衙县 ) 别驾	1	3
789	14		0	3
790	15		0	3
791	16	季 庚除 襄州 (今湖北 襄阳 ) 别驾 。	1	4
792	17	在襄 州 , 后至符离 。九月 , 幼美卒 , 年九岁 。	-1	3
793	18		0	3
794	19	五月 , 季 庚卒于襄州别驾任 , 年六 十六 。 昆 仲在襄州守 制 。	-1	2
795	20		0	2
796	21		0	2
797	22	服 除 , 归 符离 奉母 。	0	2
798	23	在 符离 。 兄幼文授饶州浮 梁 主簿 , 移家洛阳 。	1	3
799	24		0	3
800	25	在 洛阳 , 行简初 应进 士举 , 不 第 。 居 易进 士及 第 , 暮春二次南游 , 道逢六 兄 于赴任符离 主簿途中 。 夏 四月 一 日 , 外 祖母陈氏卒于徐州	-1	2
801	26	在洛 阳 , 后 归符离 。 六兄卒于符离 , 年 四 十余 ; 十 五兄 白逸 卒于乌江 , 年三 十余 。	-2	0
802	27	居 易应 书判拔萃科 。 春 , 叔父 白季较 自徐州 士曹 椽移许 昌令 。	2	2
803	28	元 白拔 萃登第 。	1	3
804	29	居 易授秘书省 校 书郎 。 春 , 徙家秦中 , 居渭 上 ( 下 邦县 义津 乡 金 氏村 , 地 在渭河北 岸 , 近 蔡渡 ) , 距长安 百里 。 行 简与母 陈氏 当同至	1	4				渭上
805	30		0	4
806	31		0	4
807	32	行简进士及第 , 作《舞中成八卦赋》 、 《贡院楼北新栽小松诗 》。行简同年昊武陵 、 王源中 、 窦巩 、 孙简 、 崔威 、 李正封等并应制举	2	6	2	2	长安	大明宫
808	33	行简起家秘书省校书郎 , 居长安新昌里第。 四月许 , 御史中垂卢坦罢为左庶子 , 与居易同为制策覆考官 , 七月 , 拜宣款池观察使 。	2	8	2	4	长安	新昌里
809	34	在长安 。 三 月二十一 日与居易 、 李建游 曲江 。 为元棋 录 《使 东川》 组诗 。 作 《三 梦记 》。 游 曲江 事 见 行简 《三 梦记 》 元和 四 年 之梦 , 可 与 《唐 诗纪 事》 卷 3 7 元棋条载互 参 。 行简为元棋手录 《东川卷》 组 诗 , 事见 元氏 《使东川》 诗序 , 诗见 《全唐诗 》 卷 4 1 2 。	1	9	1	5	长安	曲江
810	35	在长安 , 代兄送元棋赴江陵 。	0	9	0	5	长安
811	36	四月 三 日 , 母陈氏卒于 长安 宣平里第 , 年五十 七 , 与居 易丁 优, 退居下 邦 。 十 月八 日迁祖健 、 祖母薛氏与父季 庚 、 母陈氏分 别合葬 。 居三 年余 , 颇贫病 , 元镇 、 崔群 、 钱徽 、 李建等亦时有 书问馈赠 。	-1	8	-1	4	长安	宣平里
812	37	在下 邦 。	0	8
813	38	服除 。 春二月 二 十五 日 , 改葬 弟幼 美 、 外 祖母陈氏于下 邦 。 七 月 , 从祖 兄 白啤 自华州来访 。 子 味道 ( 小 字龟儿 ) 生 。	1	9
814	39	春 , 行简赴 卢 坦幕任掌书记 。 五 、 六 月 间抵梓州 。	1	10
815	40	在 卢 坦 幕 。 八月 , 居 易 被 贬江 州 , 冬 初 至 , 作 《寄 行 简》 、 《与元九 书》 等 。	-1	9
816	41	在卢坦 幕 。	0	9
817	42	九月 , 卢坦卒 , 年六 十九 。 行 简罢幕 , 有 信告居 易欲归江州 。 龟儿五 岁 。 闰五月 , 兄 幼文卒于 江州 。 居 易有 信寄 行简 。 十 月 , 淮 西乱 平 。	-3	6
818	43	春 , 行简至 江州 。 十二月二十 日 , 居 易代李景 俭为忠 州刺史 , 作 《闻龟儿 咏诗》。	1	7
819	44	春 三月 , 居 易赴 忠州 , 行 简偕行 。 十一 日 , 与元棋相遇 , 共 游三 日 而别 , 元棋作 《酬 知退 》。 二 十八 日抵忠州 , 行 简与居 易 有 酬唱之作 。	2	9
820	45	居易人 朝 , 行简偕归 待官 。	1	10
821	46	行简 授左 拾遗 。 夏 , 居易 加朝 散大 夫 著绊 , 转上 柱 国 , 十月 十九 日转 中书 舍人 。	2	12	2	6	长安
822	47	为左 拾遗 , 在 长安 。 七 月 , 居 易刺 杭 , 途中作 《路上 寄银匙与 阿龟》 卷 2 0。从祖弟白敏中进 士及第 , 赴 河 东节 度使李听幕掌书记 。	1	13	1	7	长安
823	48	行 简除主客员 外郎 , 因代韦 词判度 支 , 改充 度 支员外 郎 。	0	13	0	7
824	49	在度支员 外郎任 , 判 振 武营 田使贺拔志度 支案 。 始作 《李娃传》。	0	13	0	7
825	50	行简迁 主客 郎中 , 加 朝散 大 夫 , 著维 。	3	16	3	10
826	51	行简改膳部郎中 。 冬 , 病卒 , 葬下 邦 。	-1	15	-1	9

## Sheet: poems
归马华山
牧野功成后，周王战马闲。驱驰休伏皂，饮龁任依山。
逐日朝仍去，随风暮自还。冰生疑陇坂，叶落似榆关。
躞蹀仙峰下，腾骧渭水湾。幸逢时偃武，不复鼓鼙间。
春从何处来
欲识春生处，先从木德来。入门潜报柳，度岭暗惊梅。
透雪寒光散，消冰水镜开。晓迎郊骑发，夜逐斗杓回。
淑气空中变，新声雨后催。偏宜资律吕，应是候阳台。
李都尉重阳日得苏属国书
降虏意何如，穷荒九月初。三秋异乡节，一纸故人书。
对酒情无极，开缄思有馀。感时空寂寞，怀旧几踌躇。
雁尽平沙迥，烟销大漠虚。登台南望处，掩泪对双鱼。
在巴南望郡南山呈乐天（时从乐天忠州）
临江一嶂白云间，红绿层层锦绣班。
不作巴南天外意，何殊昭应望骊山。
见杭州乌窠和尚后作
白头居士对禅师，正是楞严三昧时。一物也无百味足，恒沙能有几人知？
金在镕
巨橐方镕物，洪炉欲范金。紫光看渐发，赤气望逾深。
燄热晴云变，烟浮昼景阴。坚刚由我性，鼓铸任君心。
踊跃徒标异，沈潜自可钦。何当得成器，待叩向知音。
滤水罗赋附歌
玉卮无当兮安可拟，风飘有声兮不足比。惟滤罗之用也大哉，故去此而取彼。
贡院楼北新栽小松
华省春霜曙，楼阴植小松。移根依厚地，委质别危峰。
北户知犹远，东堂幸见容。心坚终待鹤，枝嫩未成龙。
夜影看仍薄，朝岚色渐浓。山苗不可荫，孤直俟秦封。
金在熔
巨橐方熔物，洪炉欲范金。紫光看渐发，赤气望逾深。
焰热晴云变，烟浮昼景阴。坚刚由我性，鼓铸任君心。
踊跃徒标异，沈潜自可钦。何当得成器，待叩向知音。
夫子鼓琴得其人
宣父穷玄奥，师襄授素琴。稍殊流水引，全辨圣人心。
慕德声逾感，怀人意自深。泠泠传妙手，摵摵振空林。
促调清风至，操弦白日沈。曲终情不尽，千古仰知音。
